# Supplementary material for: CD36 identified by weighted gene co-expression network analysis as a hub candidate gene in lupus nephritis
Source: PeerJ. 2019 Oct 1;7:e7722. doi: 10.7717/peerj.7722 (PMC6777479; doi:10.7717/peerj.7722)
Supplement: Table S3 [file peerj-07-7722-s003.xlsx]

## Sheet: GO.BP of top LN module
GO.BP of top LN module
Description	Gene Count	pvalue	BH-corrected pvalue	geneID
neutrophil activation	178	7.26287e-30	4.31923e-26	FCN1/LYZ/CD36/TYROBP/PTX3/S100A8/MNDA/ITGB2/CD53/CYBB/PLAC8/FCER1G/TLR2/FCGR3B/C3AR1/CD14/C3/CFD/CTSS/CXCR2/S100A12/PYCARD/CD300A/LTF/LILRB2/TNFRSF1B/SELL/C5AR1/ADGRE5/CXCL8/S100A9/PTPRC/ITGAM/FPR1/DOCK2/CD68/HK3/COTL1/FGR/HPSE/S100P/TCIRG1/MMP9/LAIR1/CLEC5A/CFP/LGALS3/GLIPR1/RNASE2/CHI3L1/PYGL/CCL5/CD44/ALOX5/QPCT/PTPN6/MAN2B1/FGL2/IMPDH2/CDA/PLAUR/PLEKHO2/CSTB/GMFG/CEACAM8/STK10/PECAM1/BST2/CYB…
neutrophil activation involved in immune response	175	1.42572e-29	4.31923e-26	FCN1/LYZ/CD36/TYROBP/PTX3/S100A8/MNDA/ITGB2/CD53/CYBB/PLAC8/FCER1G/TLR2/FCGR3B/C3AR1/CD14/C3/CFD/CTSS/CXCR2/S100A12/PYCARD/CD300A/LTF/LILRB2/TNFRSF1B/SELL/C5AR1/ADGRE5/S100A9/PTPRC/ITGAM/FPR1/DOCK2/CD68/HK3/COTL1/FGR/HPSE/S100P/TCIRG1/MMP9/LAIR1/CLEC5A/CFP/LGALS3/GLIPR1/RNASE2/CHI3L1/PYGL/CD44/ALOX5/QPCT/PTPN6/MAN2B1/FGL2/IMPDH2/CDA/PLAUR/PLEKHO2/CSTB/GMFG/CEACAM8/STK10/PECAM1/BST2/CYBA/SERPINA1/…
neutrophil degranulation	173	6.31173e-29	1.27476e-25	FCN1/LYZ/CD36/TYROBP/PTX3/S100A8/MNDA/ITGB2/CD53/CYBB/PLAC8/FCER1G/TLR2/FCGR3B/C3AR1/CD14/C3/CFD/CTSS/CXCR2/S100A12/PYCARD/CD300A/LTF/LILRB2/TNFRSF1B/SELL/C5AR1/ADGRE5/S100A9/PTPRC/ITGAM/FPR1/DOCK2/CD68/HK3/COTL1/FGR/HPSE/S100P/TCIRG1/MMP9/LAIR1/CLEC5A/CFP/LGALS3/GLIPR1/RNASE2/CHI3L1/PYGL/CD44/ALOX5/QPCT/PTPN6/MAN2B1/FGL2/IMPDH2/CDA/PLAUR/PLEKHO2/CSTB/GMFG/CEACAM8/STK10/PECAM1/BST2/CYBA/SERPINA1/…
neutrophil mediated immunity	175	4.00156e-28	6.06137e-25	FCN1/LYZ/CD36/TYROBP/PTX3/S100A8/MNDA/ITGB2/CD53/CYBB/PLAC8/FCER1G/TLR2/FCGR3B/C3AR1/CD14/C3/CFD/CTSS/CXCR2/S100A12/PYCARD/CD300A/LTF/LILRB2/TNFRSF1B/SELL/C5AR1/ADGRE5/S100A9/PTPRC/ITGAM/FPR1/DOCK2/CD68/HK3/COTL1/FGR/HPSE/S100P/TCIRG1/MMP9/LAIR1/CLEC5A/CFP/LGALS3/GLIPR1/RNASE2/CHI3L1/PYGL/CD44/ALOX5/QPCT/PTPN6/MAN2B1/FGL2/IMPDH2/CDA/PLAUR/PLEKHO2/CSTB/GMFG/CEACAM8/STK10/PECAM1/BST2/CYBA/SERPINA1/…
positive regulation of defense response	160	9.13993e-25	1.10758e-21	FCN1/CD36/S100A8/HCK/MARCO/ITGB2/IDO1/CCL4/FCER1G/TLR2/FABP4/CD14/C3/CTSS/PLA2G7/S100A12/RSAD2/LY96/TLR1/PYCARD/CD300A/IRF7/LTF/SERPINE1/S100A9/LYN/ITGAM/AGTR1/COLEC12/DDX58/IFIH1/PSMB10/CCL18/ICAM2/IL1B/CCL5/MUC13/TLR8/IFI16/VAV1/IRF1/PLSCR1/BTK/CLEC7A/PSMB9/CLEC4A/PTGS2/PSMB8/CYBA/CLEC10A/IL18RAP/MEF2C/MMP2/CRTAM/MYD88/CCL23/HMGB2/NR1H3/RFTN1/HYAL2/HRAS/WNT5A/KLK7/ERBIN/CTSK/MMP12/PSMB6/DDX60/R…
regulation of innate immune response	147	5.78834e-23	5.84526e-20	FCN1/CD36/S100A8/HCK/MARCO/ITGB2/FCER1G/TLR2/CD14/CTSS/RSAD2/LY96/TLR1/PYCARD/CD300A/IRF7/LTF/S100A9/LYN/ITGAM/FGR/COLEC12/DDX58/IFIH1/PSMB10/NMI/ICAM2/CCL5/MUC13/PTPN6/TLR8/IFI16/VAV1/IRF1/PLSCR1/BTK/CLEC7A/A2M/PSMB9/CLEC4A/SERPING1/SAMHD1/LILRB1/PSMB8/CYBA/CLEC10A/IL18RAP/CEACAM1/MMP2/CRTAM/MYD88/HMGB2/NR1H3/RFTN1/MICA/IFNGR2/PPARG/HRAS/WNT5A/IFNGR1/ERBIN/ADAR/CTSK/MMP12/PSMB6/DDX60/RNF125/NOD2…
positive regulation of innate immune response	125	7.11244e-21	6.15632e-18	FCN1/CD36/S100A8/HCK/MARCO/ITGB2/FCER1G/TLR2/CD14/CTSS/RSAD2/LY96/TLR1/PYCARD/CD300A/IRF7/LTF/S100A9/LYN/ITGAM/COLEC12/DDX58/IFIH1/PSMB10/ICAM2/CCL5/MUC13/TLR8/IFI16/VAV1/IRF1/PLSCR1/BTK/CLEC7A/PSMB9/CLEC4A/PSMB8/CYBA/CLEC10A/IL18RAP/MMP2/CRTAM/MYD88/HMGB2/NR1H3/RFTN1/HRAS/WNT5A/ERBIN/CTSK/MMP12/PSMB6/DDX60/RNF125/NOD2/CTSB/DHX58/PSMC3/CD1D/NRAS/FGG/IRAK1/TKFC/TNFAIP3/PSMC5/POLR3C/LILRA2/TLR4/TNI…
response to interferon-gamma	80	9.57035e-19	7.24835e-16	HLA-DQA1/HCK/CYP27B1/CCL4/IFI30/CCL2/MRC1/IRF7/GBP1/OAS1/OAS3/OAS2/UBD/HLA-DQB1/CCL8/GBP2/IFITM1/CASP1/IRF8/CCL20/CCL18/NMI/CCL5/CD44/IRF1/OASL/BST2/TRIM22/HLA-DRA/GCH1/TRIM21/CCL23/IRF9/NR1H3/IFNGR2/PPARG/HLA-DPB1/WNT5A/IFNGR1/STX4/HLA-DPA1/HLA-DRB1/CX3CL1/IRF2/HLA-F/C19orf66/CD58/ARG1/TRIM38/TLR3/STAT1/HLA-E/ICAM1/MID1/IFITM2/CAMK2G/TRIM5/KYNU/ZYX/CDC37/CD40/RAB20/PTAFR/HLA-B/HLA-C/SEC61A1/CAMK…
defense response to virus	88	2.52513e-18	1.69997e-15	ISG15/CXCL10/APOBEC3A/APOBEC3B/RNASE6/IFI44L/MX1/RSAD2/ISG20/MX2/PYCARD/IRF7/FCN3/GBP1/OAS1/OAS3/OAS2/PTPRC/IFIT3/DDIT4/IFITM1/DDX58/IFIH1/MICB/HERC5/IFIT1/RNASE2/PRF1/IL1B/TLR8/RTP4/IFI16/IRF1/PLSCR1/IFIT2/OASL/SAMHD1/LILRB1/BST2/TRIM22/PMAIP1/APOBEC3G/IRF9/HYAL2/MICA/IFIT5/EIF2AK2/IL10RB/ADAR/MMP12/DDX60/RNF125/DHX58/IRF2/TKFC/TNFAIP3/POLR3C/C19orf66/PQBP1/TLR3/STAT1/APOBEC3F/IFITM2/CNOT7/IL15/…
activation of innate immune response	107	3.44635e-18	2.08814e-15	FCN1/CD36/S100A8/HCK/MARCO/ITGB2/FCER1G/TLR2/CD14/CTSS/RSAD2/LY96/TLR1/PYCARD/CD300A/IRF7/LTF/S100A9/LYN/ITGAM/COLEC12/DDX58/IFIH1/PSMB10/ICAM2/MUC13/TLR8/IFI16/IRF1/BTK/CLEC7A/PSMB9/CLEC4A/PSMB8/CYBA/CLEC10A/MYD88/NR1H3/RFTN1/HRAS/ERBIN/CTSK/PSMB6/DDX60/RNF125/NOD2/CTSB/DHX58/PSMC3/NRAS/FGG/IRAK1/TKFC/TNFAIP3/PSMC5/LILRA2/TLR4/TNIP1/PQBP1/PSMA7/TLR3/PSMA6/SFPQ/PSMA4/PSMD8/PELI1/RBM14/TRIM5/TLR5/…
T cell receptor signaling pathway	80	2.52838e-17	1.39268e-14	HLA-DQA1/CD300A/GBP1/PTPRC/HLA-DQB1/ADA/PSMB10/THEMIS2/LGALS3/BTN3A2/BTN3A3/PTPN6/GATA3/LCP2/BTK/PSMB9/BTNL8/PSMB8/HLA-DRA/PDE4B/CEACAM1/STOML2/CD247/RFTN1/HRAS/HLA-DPB1/TRBC1/HLA-DPA1/CD3D/CSK/HLA-DRB1/PSMB6/NCK1/PSMC3/LCK/EIF2B5/PSMC5/KCNN4/RPS3/PSMA7/PSMA6/PRKD2/PSMA4/PSMD8/LILRB4/NECTIN2/INPP5D/BTN3A1/PSMD4/DENND1B/LAT/RBCK1/CD3E/PVRIG/EIF2B4/CACNA1F/EIF2B3/PSME1/BCL10/PSMA3/PSMD12/PSMC4/DUSP…
response to virus	107	3.90183e-17	1.9701e-14	ISG15/CXCL10/APOBEC3A/APOBEC3B/CCL4/RNASE6/IFI44L/MX1/IFI44/CXCR4/RSAD2/ISG20/MX2/PYCARD/IRF7/FCN3/GBP1/OAS1/OAS3/OAS2/PTPRC/ACTA2/IFIT3/CCL8/FGR/DDIT4/IFITM1/DDX58/IFIH1/MICB/HERC5/IFIT1/RNASE2/PRF1/IL1B/CCL5/TLR8/RTP4/IFI16/IRF1/GATA3/PLSCR1/IFIT2/OASL/SAMHD1/LILRB1/BST2/TRIM22/PMAIP1/APOBEC3G/IRF9/HYAL2/MICA/IFNGR2/IFIT5/IFNGR1/EIF2AK2/IL10RB/ADAR/MMP12/DDX60/RNF125/DHX58/IRF2/TKFC/DDX3X/TNFAI…
innate immune response-activating signal transduction	100	6.98178e-17	3.25405e-14	FCN1/CD36/S100A8/HCK/MARCO/ITGB2/FCER1G/TLR2/CD14/CTSS/RSAD2/LY96/TLR1/CD300A/IRF7/LTF/S100A9/LYN/ITGAM/COLEC12/DDX58/IFIH1/PSMB10/ICAM2/MUC13/TLR8/IRF1/BTK/CLEC7A/PSMB9/CLEC4A/PSMB8/CYBA/CLEC10A/MYD88/NR1H3/RFTN1/HRAS/ERBIN/CTSK/PSMB6/DDX60/RNF125/NOD2/CTSB/DHX58/PSMC3/NRAS/FGG/IRAK1/TKFC/TNFAIP3/PSMC5/LILRA2/TLR4/TNIP1/PSMA7/TLR3/PSMA6/PSMA4/PSMD8/PELI1/TRIM5/TLR5/MAPKAPK3/RPS6KA3/RELB/PSMD4/CA…
positive regulation of cytokine production	129	1.50856e-16	6.52883e-14	FCN1/CD36/HTR2B/CYBB/RGCC/IDO1/FCER1G/TLR2/C3AR1/CD14/C3/CSF1R/RSAD2/POSTN/LY96/TLR1/PYCARD/IRF7/LILRB2/SERPINE1/C5AR1/FGR/HPSE/DDX58/CASP1/IFIH1/HMOX1/CLEC5A/IRF8/CCL20/IL1B/ADCYAP1/TLR8/CD86/IFI16/IRF1/GATA3/SASH3/TWIST1/EBI3/PTGS2/IL18R1/CYBA/PDE4B/CRTAM/MYD88/HMGB2/HYAL2/ANXA1/HRAS/HLA-DPB1/WNT5A/CD74/HLA-DPA1/EIF2AK2/CARD8/MMP12/HEG1/DDX60/RNF125/CD2/CX3CL1/GPRC5B/NOD2/GSDMD/KARS/POLR2E/DHX5…
leukocyte cell-cell adhesion	111	2.90298e-16	1.17261e-13	HLA-DQA1/S100A8/ITGB2/ZBTB16/IDO1/IGF1/CCL2/PYCARD/CD300A/DPP4/LILRB2/SELL/CORO1A/S100A9/LYN/HLX/RAC2/PTPRC/HLA-DQB1/ADA/GPNMB/SELE/LGALS3/IL1B/CCL5/CD44/PTPN6/CD86/LGALS1/VAV1/IRF1/GATA3/SASH3/EBI3/LRRC32/LILRB1/STK10/PECAM1/HLA-DRA/CEACAM1/NCKAP1L/HLA-DMB/CD247/EFNB2/ITGA4/ANXA1/NPHS1/HLA-DPB1/CD74/TRBC1/HLA-DPA1/ITGAL/SELP/CD3D/CSK/MAP3K8/HLA-DRB1/SMAD7/GCNT1/TGFBR2/NOD2/NCK1/CD1D/TSTA3/LCK/CC…
leukocyte migration	141	4.04096e-16	1.53026e-13	S100A8/CXCL10/CX3CR1/HCK/COL1A2/ITGB2/CCL4/FCER1G/CD48/C3AR1/MMP1/PLA2G7/ECM1/CCR1/CXCR2/S100A12/FPR3/ADGRE2/FN1/CXCR4/CCL2/PYCARD/CD300A/SERPINE1/SELL/C5AR1/CXCL8/CORO1A/S100A9/LYN/RAC2/ITGAM/FPR1/CXCL11/CCL8/MMP9/ADA/HMOX1/CXCL2/TREM1/PGF/SELE/LGALS3/CCL20/CCR5/CCL18/ANGPT2/IL1B/CCL5/CD44/PTPN6/VAV1/GATA3/NOV/VEGFC/CHGA/THBD/DOK2/CEACAM8/STK10/PECAM1/PDE4B/CKLF/MERTK/CEACAM1/NCKAP1L/ITGAX/SLC16…
response to type I interferon	48	6.82341e-16	2.43195e-13	ISG15/IFI6/MX1/RSAD2/ISG20/MX2/IRF7/IFI35/OAS1/OAS3/OAS2/IFIT3/GBP2/XAF1/IFITM1/IRF8/IFIT1/IFI27/PTPN6/IRF1/IFIT2/OASL/SAMHD1/BST2/PSMB8/MYD88/IRF9/WNT5A/ADAR/MMP12/IRF2/IRAK1/HLA-F/C19orf66/SHMT2/STAT1/HLA-E/IFITM2/CNOT7/CDC37/HLA-B/HLA-C/SP100/MAVS/HLA-A/IFNAR2/FADD/JAK1
type I interferon signaling pathway	46	1.50138e-15	4.55418e-13	ISG15/IFI6/MX1/RSAD2/ISG20/MX2/IRF7/IFI35/OAS1/OAS3/OAS2/IFIT3/GBP2/XAF1/IFITM1/IRF8/IFIT1/IFI27/PTPN6/IRF1/IFIT2/OASL/SAMHD1/BST2/PSMB8/MYD88/IRF9/WNT5A/ADAR/MMP12/IRF2/IRAK1/HLA-F/STAT1/HLA-E/IFITM2/CNOT7/CDC37/HLA-B/HLA-C/SP100/MAVS/HLA-A/IFNAR2/FADD/JAK1
cellular response to type I interferon	46	1.50138e-15	4.55418e-13	ISG15/IFI6/MX1/RSAD2/ISG20/MX2/IRF7/IFI35/OAS1/OAS3/OAS2/IFIT3/GBP2/XAF1/IFITM1/IRF8/IFIT1/IFI27/PTPN6/IRF1/IFIT2/OASL/SAMHD1/BST2/PSMB8/MYD88/IRF9/WNT5A/ADAR/MMP12/IRF2/IRAK1/HLA-F/STAT1/HLA-E/IFITM2/CNOT7/CDC37/HLA-B/HLA-C/SP100/MAVS/HLA-A/IFNAR2/FADD/JAK1
T cell activation	138	1.50328e-15	4.55418e-13	HLA-DQA1/ZBTB16/IDO1/FCER1G/CYP26B1/IGF1/RSAD2/CCL2/PYCARD/CD300A/DPP4/LILRB2/LCP1/CORO1A/LYN/HLX/RAC2/PTPRC/HLA-DQB1/DOCK2/ADA/MICB/GPNMB/LGALS3/FZD7/IL1B/CCL5/PTPN6/CD86/LGALS1/VAV1/IRF1/GATA3/SASH3/CLEC7A/EBI3/LRRC32/LILRB1/IL18R1/HLA-DRA/CEACAM1/NCKAP1L/HLA-DMB/STOML2/GPR18/CD247/EFNB2/MICA/ANXA1/RORC/NPHS1/HLA-DPB1/CD74/TRBC1/HLA-DPA1/JAG2/ELF4/ITGAL/TNFRSF4/CD3D/NEDD4/CSK/CD8A/MAP3K8/CTPS1/…
positive regulation of immune effector process	70	2.47533e-15	7.14191e-13	CD36/ITGB2/FCER1G/C3/ADGRE2/RSAD2/CD300A/LYN/HLX/RAC2/ITGAM/FGR/HMOX1/IL13RA2/IL1B/CD86/VAV1/GATA3/SASH3/BTK/C6/LILRB1/IL18RAP/HLA-DMB/CRTAM/ANXA1/WNT5A/CD74/STX4/KLK7/TNFRSF4/FES/DDX60/GPRC5B/NOD2/KARS/DHX58/CCR2/TLR4/ARG1/HLA-E/TNF/NR4A3/VAMP8/NECTIN2/FZD5/C12orf4/HK1/FAM49B/CD40/MSH2/TBX21/PTAFR/CD46/CD244/IL12A/PAXIP1/CD84/SOCS5/BCL10/UNG/CD177/TNFSF4/STXBP1/FFAR2/FADD/ANKRD17/AP1G1/P2RX7/MAL…
cellular response to interferon-gamma	68	8.7429e-15	2.32425e-12	HLA-DQA1/HCK/CCL4/IFI30/CCL2/MRC1/IRF7/GBP1/OAS1/OAS3/OAS2/HLA-DQB1/CCL8/GBP2/CASP1/IRF8/CCL20/CCL18/NMI/CCL5/CD44/IRF1/OASL/TRIM22/HLA-DRA/TRIM21/CCL23/IRF9/NR1H3/IFNGR2/PPARG/HLA-DPB1/WNT5A/IFNGR1/STX4/HLA-DPA1/HLA-DRB1/CX3CL1/IRF2/HLA-F/CD58/ARG1/TRIM38/TLR3/STAT1/HLA-E/ICAM1/MID1/CAMK2G/TRIM5/ZYX/CDC37/RAB20/PTAFR/HLA-B/HLA-C/CAMK2A/NOS2/STXBP3/CCL25/SP100/KIF16B/CCL13/PIAS1/HLA-A/STXBP1/JAK1…
interferon-gamma-mediated signaling pathway	45	8.82285e-15	2.32425e-12	HLA-DQA1/HCK/IFI30/IRF7/GBP1/OAS1/OAS3/OAS2/HLA-DQB1/GBP2/IRF8/NMI/CD44/IRF1/OASL/TRIM22/HLA-DRA/TRIM21/IRF9/NR1H3/IFNGR2/PPARG/HLA-DPB1/IFNGR1/HLA-DPA1/HLA-DRB1/IRF2/HLA-F/ARG1/TRIM38/STAT1/HLA-E/ICAM1/MID1/CAMK2G/TRIM5/CDC37/PTAFR/HLA-B/HLA-C/CAMK2A/SP100/PIAS1/HLA-A/JAK1
regulation of multi-organism process	120	1.09023e-14	2.75238e-12	FCN1/CD36/PTX3/ISG15/APOBEC3A/CCL4/IGF1/MX1/RSAD2/ISG20/LY96/PYCARD/LTF/FCN3/OAS1/CXCL8/OAS3/OAS2/IFITM1/DDX58/ADA/LHFPL2/MICB/HERC5/IRF8/IFIT1/PRF1/IL1B/CCL5/SYT11/IFI16/LY86/LGALS1/PLSCR1/OASL/LILRB1/BST2/CYBA/TRIM21/PPIB/APOBEC3G/SNF8/IFIT5/CD74/KLK7/EIF2AK2/ARHGDIB/NELFE/ADAR/CARD8/MMP12/DDX60/RNF125/STOM/PC/POLR2E/DHX58/PSMC3/TAF11/TKFC/DDX3X/TNFAIP3/LILRA2/CHMP2A/TNIP1/C19orf66/HDAC1/PPID/A…
cell chemotaxis	93	1.1407e-14	2.7646e-12	S100A8/CXCL10/CX3CR1/ITGB2/CCL4/FCER1G/C3AR1/PLA2G7/CCR1/CXCR2/S100A12/FPR3/ADGRE2/CXCR4/CCL2/SERPINE1/C5AR1/CXCL8/CORO1A/S100A9/LYN/RAC2/FPR1/CXCL11/AGTR1/CCL8/CXCL2/PGF/LGALS3/CCL20/CCR5/CCL18/IL1B/CCL5/VAV1/KDR/NOV/VEGFC/CHGA/PDE4B/CKLF/NCKAP1L/PDGFRA/NRP1/CCL23/GPR18/HMGB2/ANXA1/WNT5A/CD74/GAS6/PDGFD/CX3CL1/GPR183/KARS/P2RX4/EPHA2/FPR2/CSF3R/RHOG/NUP85/MPP1/S1PR1/CCR2/ADAM17/ADAM10/NOTCH1/PRK…
regulation of viral genome replication	44	2.94378e-14	6.86015e-12	ISG15/APOBEC3A/MX1/RSAD2/ISG20/LTF/OAS1/CXCL8/OAS3/OAS2/IFITM1/IFIT1/CCL5/IFI16/PLSCR1/OASL/BST2/PPIB/APOBEC3G/IFIT5/EIF2AK2/ADAR/STOM/DDX3X/TNIP1/C19orf66/PPID/PPIH/TNF/APOBEC3F/NOTCH1/IFITM2/CNOT7/INPP5K/ZC3HAV1/HSPA8/BANF1/MAVS/ZC3H12A/FAM111A/VAPA/PPIE/FBXL2/TARBP2
antigen receptor-mediated signaling pathway	94	3.71796e-14	8.34339e-12	HLA-DQA1/MNDA/CD300A/GBP1/LYN/PTPRC/HLA-DQB1/ADA/PSMB10/THEMIS2/LGALS3/BTN3A2/BTN3A3/PTPN6/GATA3/LCP2/BTK/PSMB9/BTNL8/PSMB8/HLA-DRA/PDE4B/CEACAM1/NCKAP1L/MEF2C/STOML2/LPXN/CD247/RFTN1/HRAS/HLA-DPB1/TRBC1/HLA-DPA1/CD3D/CSK/CD79B/HLA-DRB1/CD38/PRKCH/TRDC/PSMB6/NCK1/PSMC3/LCK/BAX/EIF2B5/PSMC5/KCNN4/RPS3/PSMA7/PSMA6/PRKD2/PSMA4/PSMD8/LILRB4/NECTIN2/PRKCB/INPP5D/BTN3A1/PSMD4/DENND1B/LAT/RBCK1/CD3E/PVR…
regulation of viral process	73	5.0447e-14	1.09164e-11	FCN1/PTX3/ISG15/APOBEC3A/CCL4/MX1/RSAD2/ISG20/LTF/FCN3/OAS1/CXCL8/OAS3/OAS2/IFITM1/IFIT1/CCL5/IFI16/LGALS1/PLSCR1/OASL/BST2/TRIM21/PPIB/APOBEC3G/SNF8/IFIT5/CD74/EIF2AK2/NELFE/ADAR/STOM/PC/POLR2E/PSMC3/TAF11/DDX3X/CHMP2A/TNIP1/C19orf66/HDAC1/PPID/TRIM38/STAT1/PPIH/TNF/APOBEC3F/NOTCH1/TRIM14/IFITM2/CNOT7/NECTIN2/POLR2L/TRIM5/MDFIC/INPP5K/POLR2D/ZC3HAV1/HSPA8/BANF1/SNW1/NELFB/MAVS/DYNLT1/ZC3H12A/GTF…
immune response-activating cell surface receptor signaling pathway	131	5.7349e-14	1.1982e-11	HLA-DQA1/FCN1/HCK/MNDA/FCER1G/C3AR1/FPR3/CD300A/GBP1/C5AR1/LYN/PTPRC/HLA-DQB1/FPR1/FGR/ADA/PSMB10/MICB/THEMIS2/LGALS3/BTN3A2/BTN3A3/ICAM2/MUC13/ARPC1B/PTPN6/VAV1/GATA3/PLSCR1/LCP2/BTK/CLEC7A/PSMB9/CLEC4A/BTNL8/PSMB8/HLA-DRA/PDE4B/CLEC10A/CEACAM1/NCKAP1L/MEF2C/STOML2/LPXN/CD247/RFTN1/HRAS/HLA-DPB1/TRBC1/HLA-DPA1/CD3D/CSK/CD79B/HLA-DRB1/CD38/PRKCH/TRDC/PSMB6/NCK1/PSMC3/NRAS/LCK/FPR2/ELMO1/BAX/EIF2B…
antigen processing and presentation	79	6.19114e-14	1.2504e-11	HLA-DQA1/KDM5D/NCF2/CD36/CYBB/FCER1G/IFI30/CTSS/PYCARD/LILRB2/HLA-DQB1/PSMB10/NCF4/TREM2/PSMB9/PSMB8/CYBA/HLA-DRA/SEC24C/TAP1/HLA-DMB/AP2S1/RFTN1/HLA-DPB1/AP2M1/CD74/HLA-DPA1/CD8A/HLA-DRB1/CTSD/HLA-DMA/RAB32/PSMB6/AP1S2/NOD2/PSMC3/CD1D/BCAP31/HLA-F/PSMC5/TAPBPL/SEC24D/ERAP1/PSMA7/PSMA6/HLA-E/ICAM1/VAMP8/DYNC1LI2/PSMA4/PSMD8/RELB/PSMD4/HLA-B/HLA-C/RAB8B/CTSL/DYNC1LI1/PSME1/PSMA3/SNAP23/PSMD12/KLC1…
positive regulation of response to external stimulus	95	7.10543e-14	1.35993e-11	S100A8/CXCL10/CYP27B1/IDO1/CCL4/FCER1G/TLR2/C3AR1/FABP4/C3/PLA2G7/CCR1/CXCR2/S100A12/LY96/SERPINE1/C5AR1/CXCL8/S100A9/RAC2/CXCL11/AGTR1/CXCL2/PGF/CCL18/CDH13/IL1B/CCL5/LY86/KDR/BTK/VEGFC/THBD/PTGS2/CYBA/NCKAP1L/MYD88/NRP1/CCL23/HYAL2/WNT5A/CD74/STX4/KLK7/GAS6/BMPR2/PDGFD/DDX60/CX3CL1/GPRC5B/NOD2/PPM1F/KARS/P2RX4/DHX58/FPR2/S1PR1/CCR2/TLR4/ADAM17/PDE2A/TNIP1/ARG1/LDLR/ADAM10/TLR3/TNF/MAPK13/PRKD2/…
regulation of immune effector process	121	7.18233e-14	1.35993e-11	C1QB/C1QA/CD36/ITGB2/FCER1G/C3AR1/C3/ADGRE2/RSAD2/PYCARD/CD300A/C5AR1/LYN/HLX/RAC2/PTPRC/ITGAM/CFB/FGR/DDX58/HMOX1/MICB/HERC5/CFP/IFIT1/LGALS3/IL13RA2/IL1B/PTPN6/CD86/VAV1/GATA3/SASH3/BTK/A2M/C6/SERPING1/LILRB1/BST2/IL18RAP/CEACAM1/HLA-DMB/APOBEC3G/CRTAM/MICA/ANXA1/C2/WNT5A/CD74/STX4/KLK7/C1R/TNFRSF4/CUEDC2/FES/MMP12/SMAD7/DDX60/RNF125/GPRC5B/NOD2/KARS/DHX58/TKFC/TNFAIP3/CCR2/TLR4/ARG1/C1S/PQBP1/…
regulation of symbiosis, encompassing mutualism through parasitism	79	8.18272e-14	1.5024e-11	FCN1/CD36/PTX3/ISG15/APOBEC3A/CCL4/MX1/RSAD2/ISG20/LTF/FCN3/OAS1/CXCL8/OAS3/OAS2/IFITM1/IRF8/IFIT1/CCL5/IFI16/LGALS1/PLSCR1/OASL/BST2/TRIM21/PPIB/APOBEC3G/SNF8/IFIT5/CD74/EIF2AK2/NELFE/ADAR/STOM/PC/POLR2E/PSMC3/TAF11/DDX3X/CHMP2A/TNIP1/C19orf66/HDAC1/PPID/ARG1/TRIM38/STAT1/PPIH/TNF/APOBEC3F/NOTCH1/TRIM14/IFITM2/CNOT7/NECTIN2/POLR2L/TRIM5/CAMP/MDFIC/INPP5K/POLR2D/ZC3HAV1/HSPA8/BPIFA1/BANF1/SNW1/NE…
immune response-regulating cell surface receptor signaling pathway	137	1.14165e-13	2.0345e-11	HLA-DQA1/FCN1/HCK/MNDA/FCER1G/C3AR1/FPR3/CD300A/LILRB2/GBP1/C5AR1/LYN/PTPRC/HLA-DQB1/FPR1/FGR/ADA/PSMB10/MICB/THEMIS2/LGALS3/BTN3A2/BTN3A3/ICAM2/MUC13/ARPC1B/PTPN6/VAV1/GATA3/PLSCR1/LCP2/BTK/CLEC7A/PSMB9/CLEC4A/BTNL8/LILRB1/PSMB8/HLA-DRA/PDE4B/CLEC10A/CEACAM1/NCKAP1L/MEF2C/STOML2/LPXN/CD247/RFTN1/HRAS/HLA-DPB1/TRBC1/HLA-DPA1/CD3D/CSK/CD79B/HLA-DRB1/CD38/PRKCH/TRDC/PSMB6/NCK1/PSMC3/NRAS/LCK/FPR2/E…
regulation of viral life cycle	57	1.30301e-13	2.25569e-11	FCN1/PTX3/ISG15/APOBEC3A/MX1/RSAD2/ISG20/LTF/FCN3/OAS1/CXCL8/OAS3/OAS2/IFITM1/IFIT1/CCL5/IFI16/LGALS1/PLSCR1/OASL/BST2/TRIM21/PPIB/APOBEC3G/SNF8/IFIT5/CD74/EIF2AK2/ADAR/STOM/PC/DDX3X/CHMP2A/TNIP1/C19orf66/PPID/TRIM38/PPIH/TNF/APOBEC3F/NOTCH1/IFITM2/CNOT7/NECTIN2/TRIM5/INPP5K/ZC3HAV1/HSPA8/BANF1/MAVS/ZC3H12A/FAM111A/VAPA/PPIE/CD4/FBXL2/TARBP2
positive regulation of cell activation	111	1.44048e-13	2.4244e-11	HLA-DQA1/ITGB2/ZBTB16/FCER1G/IGF1/CCL2/PYCARD/DPP4/LILRB2/CORO1A/LYN/HLX/PTPRC/ITGAM/HLA-DQB1/FGR/PLEK/ADA/IL1B/CCL5/PTPN6/CD86/LGALS1/VAV1/GATA3/SASH3/BTK/EBI3/LILRB1/HLA-DRA/NCKAP1L/MEF2C/HLA-DMB/CD247/EFNB2/ANXA1/NPHS1/HLA-DPB1/WNT5A/CD74/TRBC1/STX4/HLA-DPA1/TNFRSF4/SELP/CD3D/CSK/GAS6/MAP3K8/HLA-DRB1/CD38/TRDC/TGFBR2/CD2/NOD2/GPR183/NCK1/KARS/CD1D/LCK/CCR2/RPS6KA1/TLR4/CD83/ITPKB/RPS3/HLA-E/NR…
positive regulation of leukocyte activation	108	1.9695e-13	3.22519e-11	HLA-DQA1/ITGB2/ZBTB16/FCER1G/IGF1/CCL2/PYCARD/DPP4/LILRB2/CORO1A/LYN/HLX/PTPRC/ITGAM/HLA-DQB1/FGR/ADA/IL1B/CCL5/PTPN6/CD86/LGALS1/VAV1/GATA3/SASH3/BTK/EBI3/LILRB1/HLA-DRA/NCKAP1L/MEF2C/HLA-DMB/CD247/EFNB2/ANXA1/NPHS1/HLA-DPB1/WNT5A/CD74/TRBC1/STX4/HLA-DPA1/TNFRSF4/CD3D/CSK/GAS6/MAP3K8/HLA-DRB1/CD38/TRDC/TGFBR2/CD2/NOD2/GPR183/NCK1/KARS/CD1D/LCK/CCR2/TLR4/CD83/ITPKB/RPS3/HLA-E/NR4A3/AXL/TNFRSF14/V…
leukocyte chemotaxis	73	2.95665e-13	4.71431e-11	S100A8/CXCL10/CX3CR1/ITGB2/CCL4/FCER1G/C3AR1/PLA2G7/CCR1/CXCR2/S100A12/ADGRE2/CXCR4/CCL2/SERPINE1/C5AR1/CXCL8/CORO1A/S100A9/LYN/RAC2/CXCL11/CCL8/CXCL2/PGF/LGALS3/CCL20/CCR5/CCL18/IL1B/CCL5/VAV1/NOV/VEGFC/CHGA/PDE4B/CKLF/NCKAP1L/CCL23/GPR18/ANXA1/WNT5A/CD74/GAS6/CX3CL1/GPR183/KARS/FPR2/CSF3R/NUP85/MPP1/S1PR1/CCR2/ADAM17/ADAM10/TRPV4/CXCL3/MMP28/THBS4/IL12A/CREB3/CCL25/CCL13/TRPM4/CH25H/SWAP70/FFAR…
negative regulation of viral genome replication	32	4.03626e-13	6.27069e-11	ISG15/APOBEC3A/MX1/RSAD2/ISG20/LTF/OAS1/OAS3/OAS2/IFITM1/IFIT1/CCL5/IFI16/PLSCR1/OASL/BST2/APOBEC3G/IFIT5/EIF2AK2/ADAR/TNIP1/C19orf66/TNF/APOBEC3F/IFITM2/INPP5K/ZC3HAV1/BANF1/MAVS/ZC3H12A/FAM111A/VAPA
antigen processing and presentation of peptide antigen	69	4.17768e-13	6.32814e-11	HLA-DQA1/NCF2/CD36/CYBB/FCER1G/IFI30/CTSS/PYCARD/HLA-DQB1/PSMB10/NCF4/TREM2/PSMB9/PSMB8/CYBA/HLA-DRA/SEC24C/TAP1/HLA-DMB/AP2S1/HLA-DPB1/AP2M1/CD74/HLA-DPA1/HLA-DRB1/CTSD/HLA-DMA/PSMB6/AP1S2/PSMC3/BCAP31/HLA-F/PSMC5/TAPBPL/SEC24D/ERAP1/PSMA7/PSMA6/HLA-E/VAMP8/DYNC1LI2/PSMA4/PSMD8/PSMD4/HLA-B/HLA-C/CTSL/DYNC1LI1/PSME1/PSMA3/SNAP23/PSMD12/KLC1/PDIA3/PSMC4/HLA-A/ACTR1A/PSMB1/DCTN5/LNPEP/ACTR10/CAPZB/…
viral life cycle	99	5.97204e-13	8.82551e-11	FCN1/PTX3/ISG15/APOBEC3A/MX1/CXCR4/RSAD2/ISG20/CCL2/MRC1/DPP4/LTF/FCN3/OAS1/CXCL8/OAS3/OAS2/IFITM1/CLEC5A/IFIT1/CCR5/CCL5/CD86/IFI16/LGALS1/PLSCR1/OASL/BST2/TRIM21/PPIB/APOBEC3G/HYAL2/EFNB2/SNF8/IFIT5/KPNA2/CD74/EIF2AK2/TNFRSF4/GAS6/ADAR/WWP1/STOM/CTSB/PC/CHMP4A/EPHA2/NUP85/DDX3X/CHMP2A/TNIP1/C19orf66/PPID/LDLR/TRIM38/ITGB6/PPIH/TNF/XPO1/AXL/APOBEC3F/ICAM1/NOTCH1/TNFRSF14/VAMP8/IFITM2/SLC52A2/CNO…
cellular response to molecule of bacterial origin	67	1.03252e-12	1.48953e-10	CD36/CXCL10/CX3CR1/HCK/TLR2/CD14/LY96/CCL2/TLR1/PYCARD/MRC1/LTF/LILRB2/TNFRSF1B/SERPINE1/CXCL8/LYN/CASP1/IRF8/CCL20/CCR5/IL1B/CCL5/CD86/LY86/TREM2/LILRB1/PDE4B/ABCA1/MEF2C/TSPO/HMGB2/NR1H3/WNT5A/CARD8/NOD2/IRAK1/TNFAIP3/LILRA2/TLR4/TNIP1/ARG1/HDAC5/TNF/AXL/ICAM1/NOS3/CD55/TRIM5/TLR5/FZD5/LITAF/ADAM9/CD40/PTAFR/NOS2/IL12A/SCARB2/NR1D1/TNFSF4/TNIP2/HAMP/ZC3H12A/NFKB1/TFPI/PAF1/RHOA
positive regulation of leukocyte cell-cell adhesion	77	1.30259e-12	1.83545e-10	HLA-DQA1/ZBTB16/IGF1/CCL2/PYCARD/DPP4/LILRB2/CORO1A/LYN/HLX/PTPRC/HLA-DQB1/ADA/IL1B/CCL5/CD44/PTPN6/CD86/LGALS1/VAV1/GATA3/SASH3/EBI3/LILRB1/HLA-DRA/NCKAP1L/HLA-DMB/CD247/EFNB2/ITGA4/ANXA1/NPHS1/HLA-DPB1/CD74/TRBC1/HLA-DPA1/CD3D/CSK/MAP3K8/HLA-DRB1/TGFBR2/NOD2/NCK1/CD1D/LCK/CCR2/CD83/ITPKB/RPS3/HLA-E/TNF/NR4A3/ICAM1/TNFRSF14/LILRB4/CD55/IL15/RAG1/FAM49B/PTAFR/CD46/GRB2/SART1/CD3E/IL12A/SOCS5/BCL1…
cellular response to biotic stimulus	72	1.62847e-12	2.24247e-10	CD36/CXCL10/CX3CR1/HCK/TLR2/CD14/LY96/CCL2/TLR1/PYCARD/MRC1/LTF/LILRB2/TNFRSF1B/SERPINE1/CXCL8/LYN/CASP1/IRF8/CCL20/CCR5/IL1B/CCL5/CD86/LY86/BTK/TREM2/TIGAR/LILRB1/PDE4B/ABCA1/MEF2C/TSPO/HMGB2/NR1H3/WNT5A/CARD8/NOD2/IRAK1/TNFAIP3/LILRA2/TLR4/TNIP1/ARG1/HDAC5/WFS1/TNF/AXL/ICAM1/NOS3/CD55/TRIM5/TLR5/FZD5/LITAF/ADAM9/CD40/PTAFR/NOS2/IL12A/SCARB2/NR1D1/TNFSF4/TNIP2/HAMP/ZC3H12A/TP53/NFKB1/TXNIP/TFPI/…
response to molecule of bacterial origin	104	2.26524e-12	3.05002e-10	CD36/S100A8/CXCL10/CX3CR1/HCK/CYP27B1/IL10RA/IDO1/TLR2/CD14/LY96/CCL2/TLR1/PYCARD/MRC1/LTF/LILRB2/TNFRSF1B/SERPINE1/C5AR1/CXCL8/LYN/CXCL11/PTGER2/CASP1/CXCL2/IRF8/SELE/CCL20/CCR5/IL1B/CCL5/CD86/LY86/TREM2/THBD/LILRB1/PTGS2/PDE4B/ABCA1/GCH1/MEF2C/ADM/TSPO/HMGB2/NR1H3/FAS/WNT5A/TNFRSF4/SELP/ERBIN/CARD8/NOD2/IRAK1/TNFAIP3/LILRA2/TLR4/ADAM17/TNIP1/HDAC1/ARG1/HDAC5/TNFRSF8/CASP3/TNF/AXL/ICAM1/NOTCH1/T…
positive regulation of cell-cell adhesion	84	2.8014e-12	3.68993e-10	HLA-DQA1/ZBTB16/IGF1/CCL2/PYCARD/DPP4/LILRB2/CORO1A/LYN/HLX/PTPRC/HLA-DQB1/ADA/IL1B/CCL5/CD44/PTPN6/CD86/LGALS1/VAV1/GATA3/SASH3/EBI3/LILRB1/HLA-DRA/NCKAP1L/PLPP3/HLA-DMB/CD247/EFNB2/ITGA4/ANXA1/NPHS1/HLA-DPB1/WNT5A/CD74/TRBC1/HLA-DPA1/CD3D/CSK/MAP3K8/HLA-DRB1/SMAD7/TGFBR2/CX3CL1/NOD2/NCK1/CD1D/LCK/FGG/CCR2/CD83/ITPKB/RPS3/HLA-E/TNF/NR4A3/ICAM1/BMP7/TNFRSF14/LILRB4/CD55/IL15/RAG1/FAM49B/PTAFR/CD4…
regulation of leukocyte cell-cell adhesion	94	3.4826e-12	4.48959e-10	HLA-DQA1/ZBTB16/IDO1/IGF1/CCL2/PYCARD/CD300A/DPP4/LILRB2/CORO1A/LYN/HLX/PTPRC/HLA-DQB1/ADA/GPNMB/LGALS3/IL1B/CCL5/CD44/PTPN6/CD86/LGALS1/VAV1/IRF1/GATA3/SASH3/EBI3/LRRC32/LILRB1/HLA-DRA/CEACAM1/NCKAP1L/HLA-DMB/CD247/EFNB2/ITGA4/ANXA1/NPHS1/HLA-DPB1/CD74/TRBC1/HLA-DPA1/CD3D/CSK/MAP3K8/HLA-DRB1/SMAD7/TGFBR2/NOD2/NCK1/CD1D/LCK/CCR2/CD83/ARG1/ITPKB/RPS3/CASP3/HLA-E/TNF/NR4A3/MAD1L1/ICAM1/TNFRSF14/LIL…
regulation of leukocyte mediated immunity	62	6.34287e-12	8.00655e-10	ITGB2/FCER1G/C3/ADGRE2/RSAD2/CD300A/LYN/RAC2/PTPRC/ITGAM/FGR/HMOX1/IL13RA2/IL1B/PTPN6/VAV1/GATA3/SASH3/BTK/LILRB1/BST2/IL18RAP/CEACAM1/CRTAM/MICA/STX4/FES/SMAD7/NOD2/CCR2/TLR4/ARG1/TLR3/HLA-E/TNF/VAMP8/NECTIN2/FZD5/C12orf4/DNASE1/FAM49B/CD40/MSH2/TBX21/PTAFR/IL12A/THOC1/PAXIP1/ARRB2/CD84/UNG/CD177/CRK/TRPM4/DUSP22/BCL6/TNFSF4/STXBP1/FADD/AP1G1/P2RX7/MALT1
pattern recognition receptor signaling pathway	65	8.0955e-12	1.00103e-09	FCN1/CD36/S100A8/MARCO/ITGB2/TLR2/CD14/CTSS/RSAD2/LY96/TLR1/CD300A/IRF7/LTF/S100A9/LYN/ITGAM/COLEC12/DDX58/IFIH1/TLR8/IRF1/BTK/CLEC7A/CYBA/MYD88/NR1H3/RFTN1/ERBIN/CTSK/DDX60/RNF125/NOD2/CTSB/DHX58/FGG/IRAK1/TKFC/TNFAIP3/LILRA2/TLR4/TNIP1/TLR3/PELI1/TRIM5/TLR5/MAPKAPK3/RPS6KA3/BIRC3/CTSL/ARRB2/BCL10/TLR7/LGR4/NR1D1/HSP90B1/PGLYRP4/SEC14L1/TNIP2/FFAR2/PIK3C3/FADD/UBE2D3/ANKRD17/CNPY3
regulation of lymphocyte activation	126	1.11578e-11	1.3104e-09	HLA-DQA1/MNDA/ZBTB16/IDO1/CYP26B1/IGF1/SAMSN1/CCL2/PYCARD/CD300A/DPP4/LILRB2/CORO1A/LYN/HLX/LST1/RAC2/PTPRC/HLA-DQB1/ADA/GPNMB/LGALS3/IL1B/CCL5/PTPN6/CD86/LGALS1/VAV1/IRF1/GATA3/SASH3/BTK/EBI3/LRRC32/LILRB1/HLA-DRA/MERTK/CEACAM1/NCKAP1L/MEF2C/HLA-DMB/CD247/BANK1/EFNB2/MICA/ANXA1/NPHS1/HLA-DPB1/CD74/TRBC1/HLA-DPA1/TNFRSF4/CD3D/CSK/GAS6/MAP3K8/HLA-DRB1/CD38/TRDC/SMAD7/TGFBR2/CD2/NOD2/GPR183/NCK1/CD…
antigen processing and presentation of exogenous peptide antigen	63	1.12462e-11	1.3104e-09	HLA-DQA1/NCF2/CD36/CYBB/FCER1G/IFI30/CTSS/HLA-DQB1/PSMB10/NCF4/PSMB9/PSMB8/CYBA/HLA-DRA/SEC24C/TAP1/HLA-DMB/AP2S1/HLA-DPB1/AP2M1/CD74/HLA-DPA1/HLA-DRB1/CTSD/HLA-DMA/PSMB6/AP1S2/PSMC3/HLA-F/PSMC5/SEC24D/PSMA7/PSMA6/HLA-E/VAMP8/DYNC1LI2/PSMA4/PSMD8/PSMD4/HLA-B/HLA-C/CTSL/DYNC1LI1/PSME1/PSMA3/SNAP23/PSMD12/KLC1/PDIA3/PSMC4/HLA-A/ACTR1A/PSMB1/DCTN5/LNPEP/ACTR10/CAPZB/OSBPL1A/PSMD7/PSMD13/PSMC2/AP1G1/…
cellular response to lipopolysaccharide	63	1.12462e-11	1.3104e-09	CD36/CXCL10/CX3CR1/HCK/TLR2/CD14/LY96/CCL2/PYCARD/MRC1/LTF/LILRB2/TNFRSF1B/SERPINE1/CXCL8/LYN/CASP1/IRF8/CCL20/CCR5/IL1B/CCL5/CD86/LY86/LILRB1/PDE4B/ABCA1/MEF2C/TSPO/HMGB2/NR1H3/WNT5A/CARD8/IRAK1/TNFAIP3/LILRA2/TLR4/TNIP1/ARG1/HDAC5/TNF/AXL/ICAM1/NOS3/CD55/TRIM5/TLR5/LITAF/ADAM9/CD40/PTAFR/NOS2/IL12A/SCARB2/NR1D1/TNFSF4/TNIP2/HAMP/ZC3H12A/NFKB1/TFPI/PAF1/RHOA
antigen processing and presentation of peptide antigen via MHC class I	42	1.30083e-11	1.48712e-09	NCF2/CD36/CYBB/FCER1G/IFI30/PSMB10/NCF4/PSMB9/PSMB8/CYBA/SEC24C/TAP1/PSMB6/PSMC3/BCAP31/HLA-F/PSMC5/TAPBPL/SEC24D/ERAP1/PSMA7/PSMA6/HLA-E/VAMP8/PSMA4/PSMD8/PSMD4/HLA-B/HLA-C/PSME1/PSMA3/SNAP23/PSMD12/PDIA3/PSMC4/HLA-A/PSMB1/LNPEP/PSMD7/PSMD13/PSMC2/SEC23A
response to lipopolysaccharide	98	1.41924e-11	1.59243e-09	CD36/S100A8/CXCL10/CX3CR1/HCK/CYP27B1/IL10RA/IDO1/TLR2/CD14/LY96/CCL2/PYCARD/MRC1/LTF/LILRB2/TNFRSF1B/SERPINE1/C5AR1/CXCL8/LYN/CXCL11/PTGER2/CASP1/CXCL2/IRF8/SELE/CCL20/CCR5/IL1B/CCL5/CD86/LY86/TREM2/THBD/LILRB1/PTGS2/PDE4B/ABCA1/GCH1/MEF2C/ADM/TSPO/HMGB2/NR1H3/FAS/WNT5A/TNFRSF4/SELP/ERBIN/CARD8/IRAK1/TNFAIP3/LILRA2/TLR4/ADAM17/TNIP1/HDAC1/ARG1/HDAC5/TNFRSF8/CASP3/TNF/AXL/ICAM1/NOTCH1/TNFRSF14/NO…
negative regulation of immune system process	119	1.67498e-11	1.84521e-09	MNDA/ZBTB16/IDO1/FCER1G/CD14/SAMSN1/CXCR2/LY96/CCL2/CD300A/LTF/LILRB2/GBP1/LYN/HLX/LST1/PTPRC/ADA/COL3A1/HMOX1/MICB/GPNMB/IFIT1/LGALS3/IL13RA2/NMI/PTPN6/ADCYAP1/CD86/IFI16/IRF1/NOV/BTK/A2M/MEIS2/SERPING1/LRRC32/LILRB1/BST2/MERTK/CEACAM1/TSC22D3/FBN1/LPXN/GPR18/MILR1/BANK1/NR1H3/MICA/ANXA1/PPARG/CD74/CUEDC2/ERBIN/ADAR/MMP12/SMAD7/RNF125/NME1/NOD2/DHX58/TKFC/MEIS1/TNFAIP3/CCR2/LILRA2/TLR4/ARG1/LDLR…
negative regulation of multi-organism process	62	2.03362e-11	2.2003e-09	FCN1/CD36/PTX3/ISG15/APOBEC3A/CCL4/IGF1/MX1/RSAD2/ISG20/LTF/FCN3/OAS1/OAS3/OAS2/IFITM1/ADA/MICB/IRF8/IFIT1/CCL5/IFI16/PLSCR1/OASL/BST2/TRIM21/APOBEC3G/IFIT5/EIF2AK2/ARHGDIB/ADAR/CARD8/RNF125/DHX58/TKFC/TNFAIP3/LILRA2/TNIP1/C19orf66/HDAC1/STAT1/TNF/APOBEC3F/SPINK5/TRIM14/IFITM2/PRDX4/TRIM5/CAMP/INPP5K/ZC3HAV1/ZP2/BPIFA1/BANF1/MAVS/SQSTM1/SEC14L1/OVGP1/ZC3H12A/FAM111A/VAPA/TARBP2
antigen processing and presentation of exogenous antigen	64	2.53897e-11	2.66971e-09	HLA-DQA1/NCF2/CD36/CYBB/FCER1G/IFI30/CTSS/HLA-DQB1/PSMB10/NCF4/PSMB9/PSMB8/CYBA/HLA-DRA/SEC24C/TAP1/HLA-DMB/AP2S1/HLA-DPB1/AP2M1/CD74/HLA-DPA1/HLA-DRB1/CTSD/HLA-DMA/PSMB6/AP1S2/PSMC3/CD1D/HLA-F/PSMC5/SEC24D/PSMA7/PSMA6/HLA-E/VAMP8/DYNC1LI2/PSMA4/PSMD8/PSMD4/HLA-B/HLA-C/CTSL/DYNC1LI1/PSME1/PSMA3/SNAP23/PSMD12/KLC1/PDIA3/PSMC4/HLA-A/ACTR1A/PSMB1/DCTN5/LNPEP/ACTR10/CAPZB/OSBPL1A/PSMD7/PSMD13/PSMC2/A…
cytokine production involved in immune response	39	2.55559e-11	2.66971e-09	CD36/FCER1G/TLR2/RSAD2/HMOX1/GATA3/SASH3/BTK/CHGA/LILRB1/BST2/IL18RAP/WNT5A/CD74/GAS6/CUEDC2/SMAD7/GPRC5B/NOD2/KARS/TLR4/ARG1/TLR3/TNF/NR4A3/CD55/SIRT1/FZD5/HK1/TBX21/DENND1B/IL12A/BCL10/TRPM4/BCL6/TNFSF4/FFAR2/SLC11A1/MALT1
viral genome replication	47	3.78411e-11	3.88608e-09	ISG15/APOBEC3A/MX1/RSAD2/ISG20/CCL2/LTF/OAS1/CXCL8/OAS3/OAS2/IFITM1/IFIT1/CCL5/IFI16/PLSCR1/OASL/BST2/PPIB/APOBEC3G/IFIT5/EIF2AK2/GAS6/ADAR/STOM/DDX3X/TNIP1/C19orf66/PPID/PPIH/TNF/APOBEC3F/NOTCH1/IFITM2/CNOT7/INPP5K/ZC3HAV1/HSPA8/BANF1/MAVS/DEK/ZC3H12A/FAM111A/VAPA/PPIE/FBXL2/TARBP2
negative regulation of viral life cycle	37	3.88543e-11	3.92364e-09	FCN1/PTX3/ISG15/APOBEC3A/MX1/RSAD2/ISG20/LTF/FCN3/OAS1/OAS3/OAS2/IFITM1/IFIT1/CCL5/IFI16/PLSCR1/OASL/BST2/TRIM21/APOBEC3G/IFIT5/EIF2AK2/ADAR/TNIP1/C19orf66/TNF/APOBEC3F/IFITM2/TRIM5/INPP5K/ZC3HAV1/BANF1/MAVS/ZC3H12A/FAM111A/VAPA
I-kappaB kinase/NF-kappaB signaling	81	4.35532e-11	4.32605e-09	CD36/HTR2B/TLR2/CD14/ECM1/S100A12/LY96/PYCARD/PLK2/LTF/UBD/CASP1/TNFSF10/S100A4/HMOX1/RHOC/IL1B/TLR8/LGALS1/BTK/SLC20A1/BST2/TRIM22/MYD88/EEF1D/PER1/IFIT5/APOL3/WNT5A/CD74/DDRGK1/CARD8/PELI2/GPRC5B/NOD2/SECTM1/IRAK1/TNFAIP3/TLR4/TNIP1/TRIM38/TLR3/STAT1/TNF/REL/MAP3K3/TGM2/TNFRSF1A/PRKD1/PELI1/FKBP1A/SIRT1/PRDX4/CFLAR/PRKCB/PINK1/TRIM5/RELB/LITAF/CD40/CARD9/GOLT1B/BIRC3/RBCK1/CCDC22/BCL10/TLR7/MAV…
positive regulation of T cell activation	71	4.9131e-11	4.80137e-09	HLA-DQA1/ZBTB16/IGF1/CCL2/PYCARD/DPP4/LILRB2/CORO1A/LYN/HLX/PTPRC/HLA-DQB1/ADA/IL1B/CCL5/PTPN6/CD86/LGALS1/VAV1/GATA3/SASH3/EBI3/LILRB1/HLA-DRA/NCKAP1L/HLA-DMB/CD247/EFNB2/ANXA1/NPHS1/HLA-DPB1/CD74/TRBC1/HLA-DPA1/CD3D/CSK/MAP3K8/HLA-DRB1/TGFBR2/NOD2/NCK1/CD1D/LCK/CCR2/CD83/ITPKB/RPS3/HLA-E/TNFRSF14/LILRB4/CD55/IL15/RAG1/FAM49B/CD46/GRB2/SART1/CD3E/IL12A/SOCS5/BCL10/EFNB1/MAP3K14/BCL6/TNFSF4/PAK2/…
regulation of leukocyte migration	62	6.18984e-11	5.95305e-09	CXCL10/CCL4/C3AR1/PLA2G7/ECM1/CCR1/CXCR2/CCL2/PYCARD/CD300A/SERPINE1/C5AR1/CXCL8/LYN/RAC2/CXCL11/CCL8/ADA/HMOX1/CXCL2/PGF/LGALS3/CCL20/CCL5/NOV/VEGFC/STK10/NCKAP1L/GPR18/ITGA4/ANXA1/WNT5A/CD74/SELP/GAS6/PDGFD/KARS/FPR2/MPP1/CCR2/ADAM17/ADAM10/TNF/ICAM1/MSN/TRPV4/CXCL3/PTAFR/MMP28/THBS4/IL12A/CREB3/CCL25/HOXA7/WASL/APP/SWAP70/TP53/FADD/PADI2/RHOA/CMKLR1
regulation of cell-cell adhesion	109	8.27564e-11	7.8347e-09	HLA-DQA1/ZBTB16/RGCC/IDO1/IGF1/CCL2/PYCARD/CD300A/DPP4/LILRB2/CORO1A/LYN/HLX/PTPRC/HLA-DQB1/ADA/FXYD5/GPNMB/LGALS3/IL1B/CCL5/CD44/SNAI2/PTPN6/CD86/LGALS1/VAV1/IRF1/GATA3/SASH3/EBI3/LRRC32/LILRB1/HLA-DRA/CEACAM1/NCKAP1L/PLPP3/HLA-DMB/CD247/EFNB2/ITGA4/ANXA1/NPHS1/HLA-DPB1/WNT5A/CD74/TRBC1/HLA-DPA1/CD3D/CSK/MAP3K8/HLA-DRB1/SMAD7/TGFBR2/CX3CL1/NOD2/NCK1/CD1D/LCK/FGG/CCR2/CD83/ARG1/ITPKB/RPS3/CASP3/H…
negative regulation of viral process	41	8.69492e-11	8.105e-09	FCN1/PTX3/ISG15/APOBEC3A/CCL4/MX1/RSAD2/ISG20/LTF/FCN3/OAS1/OAS3/OAS2/IFITM1/IFIT1/CCL5/IFI16/PLSCR1/OASL/BST2/TRIM21/APOBEC3G/IFIT5/EIF2AK2/ADAR/TNIP1/C19orf66/HDAC1/STAT1/TNF/APOBEC3F/TRIM14/IFITM2/TRIM5/INPP5K/ZC3HAV1/BANF1/MAVS/ZC3H12A/FAM111A/VAPA
positive regulation of lymphocyte activation	93	1.15219e-10	1.05774e-08	HLA-DQA1/ZBTB16/IGF1/CCL2/PYCARD/DPP4/LILRB2/CORO1A/LYN/HLX/PTPRC/HLA-DQB1/ADA/IL1B/CCL5/PTPN6/CD86/LGALS1/VAV1/GATA3/SASH3/BTK/EBI3/LILRB1/HLA-DRA/NCKAP1L/MEF2C/HLA-DMB/CD247/EFNB2/ANXA1/NPHS1/HLA-DPB1/CD74/TRBC1/HLA-DPA1/TNFRSF4/CD3D/CSK/GAS6/MAP3K8/HLA-DRB1/CD38/TRDC/TGFBR2/NOD2/GPR183/NCK1/CD1D/LCK/CCR2/TLR4/CD83/ITPKB/RPS3/HLA-E/AXL/TNFRSF14/LILRB4/PELI1/CD55/IL15/RAG1/INPP5D/PPP2R3C/FAM49B/…
antigen processing and presentation of exogenous peptide antigen via MHC class I	36	1.20037e-10	1.08552e-08	NCF2/CD36/CYBB/FCER1G/IFI30/PSMB10/NCF4/PSMB9/PSMB8/CYBA/TAP1/PSMB6/PSMC3/HLA-F/PSMC5/PSMA7/PSMA6/HLA-E/VAMP8/PSMA4/PSMD8/PSMD4/HLA-B/HLA-C/PSME1/PSMA3/SNAP23/PSMD12/PDIA3/PSMC4/HLA-A/PSMB1/LNPEP/PSMD7/PSMD13/PSMC2
cytokine secretion	66	1.42769e-10	1.27211e-08	FCN1/CD36/HTR2B/RGCC/TLR2/CD14/S100A12/CSF1R/FN1/POSTN/TLR1/PYCARD/GBP1/LYN/IL1R2/FGR/DDX58/CASP1/IFIH1/CLEC5A/BTN3A2/CHI3L1/IL1B/SYT11/TLR8/GATA3/TWIST1/LCP2/SRGN/LRRC32/LILRB1/ABCA1/CRTAM/BANK1/HYAL2/ANXA1/WNT5A/GAS6/CARD8/MMP12/CD2/NOD2/GSDMD/KARS/CD34/TLR4/CD58/ITGB6/TNF/NOTCH1/TRPV4/TLR5/FZD5/HK1/SCAMP5/BTN3A1/CD244/NOS2/LGR4/MAVS/ZC3H12A/FFAR2/BTN2A2/IL17RA/DHX9/P2RX7
regulation of T cell activation	94	1.49107e-10	1.30933e-08	HLA-DQA1/ZBTB16/IDO1/CYP26B1/IGF1/CCL2/PYCARD/CD300A/DPP4/LILRB2/CORO1A/LYN/HLX/RAC2/PTPRC/HLA-DQB1/ADA/GPNMB/LGALS3/IL1B/CCL5/PTPN6/CD86/LGALS1/VAV1/IRF1/GATA3/SASH3/EBI3/LRRC32/LILRB1/HLA-DRA/CEACAM1/NCKAP1L/HLA-DMB/CD247/EFNB2/ANXA1/NPHS1/HLA-DPB1/CD74/TRBC1/HLA-DPA1/CD3D/CSK/MAP3K8/HLA-DRB1/SMAD7/TGFBR2/CD2/NOD2/NCK1/CD1D/LCK/CCR2/CD83/ARG1/ITPKB/RPS3/CASP3/HLA-E/MAD1L1/TNFRSF14/SPINK5/LILRB4…
positive regulation of I-kappaB kinase/NF-kappaB signaling	58	4.77863e-10	4.13624e-08	CD36/HTR2B/ECM1/S100A12/PLK2/LTF/UBD/CASP1/TNFSF10/S100A4/HMOX1/RHOC/LGALS1/SLC20A1/BST2/TRIM22/MYD88/EEF1D/IFIT5/APOL3/CD74/DDRGK1/PELI2/GPRC5B/NOD2/SECTM1/IRAK1/TRIM38/TNF/REL/MAP3K3/TGM2/TNFRSF1A/PRKD1/PELI1/FKBP1A/CFLAR/PRKCB/PINK1/TRIM5/LITAF/CD40/CARD9/GOLT1B/BIRC3/RBCK1/CCDC22/BCL10/MAVS/MAP3K14/TNIP2/RNF31/VAPA/FADD/CD4/ANKRD17/RHOA/MALT1
response to tumor necrosis factor	89	5.58135e-10	4.76302e-08	CCL4/FABP4/CD14/POSTN/CCL2/PYCARD/TNFRSF1B/CXCL8/UBD/CEBPA/CCL8/CRHBP/CASP1/PSMB10/SELE/CCL20/CCL18/CHI3L1/CCL5/SPHK1/GATA3/KLF2/PSMB9/PTGS2/PSMB8/CYBA/GCH1/CCL23/FAS/COL1A1/HYAL2/CASP4/TNFRSF4/GAS6/ERBIN/CARD8/PSMB6/CX3CL1/KARS/PSMC3/LTB/PID1/ST18/TNFAIP3/PSMC5/ADAM17/HDAC1/CD58/ADAM10/RPS3/PSMA7/STAT1/TNFRSF8/PSMA6/CASP3/TNF/ICAM1/TNFRSF14/PSMA4/NOL3/PSMD8/TNFRSF1A/TNFSF15/SIRT1/NGFR/ADAM9/CD40…
positive regulation of interleukin-8 production	25	5.87931e-10	4.94761e-08	FCN1/TLR2/CD14/TLR1/PYCARD/SERPINE1/DDX58/IL1B/TLR8/HYAL2/WNT5A/CD2/NOD2/TLR4/CD58/TLR3/TNF/PRKD2/TLR5/CD244/BCL10/TLR7/MAVS/FFAR2/FADD
lymphocyte proliferation	79	6.55327e-10	5.43921e-08	MNDA/IDO1/IGF1/PYCARD/CD300A/LILRB2/CORO1A/LYN/LST1/RAC2/PTPRC/DOCK2/ADA/GPNMB/LGALS3/IL1B/CCL5/PTPN6/CD86/IRF1/SASH3/IMPDH2/BTK/EBI3/LRRC32/LILRB1/NCKAP1L/MEF2C/HLA-DMB/ANXA1/HLA-DPB1/CD74/HLA-DPA1/ELF4/TNFRSF4/CTPS1/CD38/TGFBR2/GPR183/NCK1/CD1D/BAX/CCR2/TLR4/ARG1/SATB1/RPS3/CD151/CASP3/HLA-E/MAD1L1/CCND3/PELI1/FKBP1A/MSN/CD55/IL15/INPP5D/CD40/BTN3A1/CD46/PKN1/CD3E/IL12A/FLT3/IRS2/PLA2G2D/CD320/…
myeloid leukocyte migration	60	7.20427e-10	5.89874e-08	S100A8/CXCL10/CX3CR1/ITGB2/CCL4/FCER1G/C3AR1/PLA2G7/CCR1/CXCR2/S100A12/ADGRE2/CCL2/CD300A/SERPINE1/C5AR1/CXCL8/S100A9/LYN/RAC2/CCL8/CXCL2/PGF/LGALS3/CCL20/CCL18/IL1B/CCL5/VAV1/NOV/VEGFC/CHGA/PECAM1/PDE4B/CKLF/NCKAP1L/CCL23/ANXA1/CD74/PDGFD/CX3CL1/KARS/FPR2/CSF3R/NUP85/MPP1/CCR2/TRPV4/CXCL3/MMP28/THBS4/CREB3/CCL25/CD177/CCL13/SWAP70/IL17RA/PDGFB/PIK3CD/CMKLR1
negative regulation of cell activation	59	7.63294e-10	6.16639e-08	MNDA/IDO1/SAMSN1/CD300A/LILRB2/LYN/HLX/LST1/HMOX1/GPNMB/LGALS3/IL13RA2/PTPN6/CD86/IRF1/BTK/THBD/LRRC32/LILRB1/MERTK/CEACAM1/PDGFRA/MILR1/BANK1/NR1H3/MICA/ANXA1/CD74/SMAD7/FGG/TNFAIP3/CCR2/ARG1/LDLR/ADGRF5/CASP3/AXL/MAD1L1/NOS3/PELI1/INPP5D/GCLC/TBX21/PIBF1/PKN1/THOC1/CD84/SOCS5/PLA2G2D/RHBDD3/C1QTNF1/DUSP22/BCL6/TNFSF4/ZC3H12A/CNR2/HMGB3/BTN2A2/PDGFB
mononuclear cell proliferation	79	9.75309e-10	7.73952e-08	MNDA/IDO1/IGF1/PYCARD/CD300A/LILRB2/CORO1A/LYN/LST1/RAC2/PTPRC/DOCK2/ADA/GPNMB/LGALS3/IL1B/CCL5/PTPN6/CD86/IRF1/SASH3/IMPDH2/BTK/EBI3/LRRC32/LILRB1/NCKAP1L/MEF2C/HLA-DMB/ANXA1/HLA-DPB1/CD74/HLA-DPA1/ELF4/TNFRSF4/CTPS1/CD38/TGFBR2/GPR183/NCK1/CD1D/BAX/CCR2/TLR4/ARG1/SATB1/RPS3/CD151/CASP3/HLA-E/MAD1L1/CCND3/PELI1/FKBP1A/MSN/CD55/IL15/INPP5D/CD40/BTN3A1/CD46/PKN1/CD3E/IL12A/FLT3/IRS2/PLA2G2D/CD320/…
T cell proliferation	59	9.83567e-10	7.73952e-08	IDO1/IGF1/PYCARD/LILRB2/CORO1A/RAC2/PTPRC/DOCK2/GPNMB/LGALS3/IL1B/CCL5/PTPN6/CD86/IRF1/SASH3/EBI3/LRRC32/LILRB1/NCKAP1L/HLA-DMB/ANXA1/HLA-DPB1/HLA-DPA1/ELF4/TNFRSF4/CTPS1/TGFBR2/NCK1/CD1D/BAX/CCR2/ARG1/SATB1/RPS3/CD151/CASP3/HLA-E/MAD1L1/CCND3/PELI1/FKBP1A/MSN/CD55/IL15/BTN3A1/CD46/CD3E/IL12A/PLA2G2D/EFNB1/FKBP1B/TNFSF4/FADD/BTN2A2/CD4/SLC11A1/P2RX7/MALT1
response to interleukin-1	63	1.2203e-09	9.47919e-08	CCL4/CCL2/PYCARD/CXCL8/IL1R2/CCL8/PSMB10/SELE/CCL20/CCL18/CHI3L1/IL1B/CCL5/KLF2/PSMB9/PSMB8/CYBA/MYD88/CCL23/HYAL2/ANXA1/MAP3K8/CD38/PSMB6/PELI2/CX3CL1/NOD2/PSMC3/FGG/IRAK1/ST18/PSMC5/PSMA7/PSMA6/MAPK13/ICAM1/PSMA4/PSMD8/MAP3K3/PELI1/GCLC/VRK2/CD40/PSMD4/TAF9/RBX1/PSME1/CCL25/PSMA3/CCL13/PSMD12/SQSTM1/PSMC4/PSMB1/TNIP2/ZC3H12A/CUL1/NFKB1/PSMD7/PSMD13/TFPI/PSMC2/SKP1
regulation of I-kappaB kinase/NF-kappaB signaling	70	1.31448e-09	1.00816e-07	CD36/HTR2B/ECM1/S100A12/PYCARD/PLK2/LTF/UBD/CASP1/TNFSF10/S100A4/HMOX1/RHOC/IL1B/LGALS1/SLC20A1/BST2/TRIM22/MYD88/EEF1D/PER1/IFIT5/APOL3/WNT5A/CD74/DDRGK1/CARD8/PELI2/GPRC5B/NOD2/SECTM1/IRAK1/TNFAIP3/TNIP1/TRIM38/STAT1/TNF/REL/MAP3K3/TGM2/TNFRSF1A/PRKD1/PELI1/FKBP1A/SIRT1/CFLAR/PRKCB/PINK1/TRIM5/LITAF/CD40/CARD9/GOLT1B/BIRC3/RBCK1/CCDC22/BCL10/MAVS/MAP3K14/SQSTM1/TNIP2/ZC3H12A/RNF31/VAPA/FADD/ZMY…
regulation of vasculature development	107	1.40395e-09	1.06331e-07	CXCL10/CX3CR1/ITGB2/CYBB/RGCC/C3AR1/C3/ECM1/CXCR2/PLK2/SERPINE1/C5AR1/CXCL8/HHEX/APLNR/AGTR1/HMOX1/GPNMB/PGF/ID1/ANGPT2/CHI3L1/IL1B/SPHK1/TWIST1/KDR/VEGFC/KLF2/COL4A2/WARS/VASH1/C6/ANGPTL4/MMRN2/PTGS2/HEY1/THBS2/TIE1/RAMP2/CEACAM1/CDH5/STAB1/COL4A3/ADM/NRP1/TMEM100/EFNB2/ANXA1/PPARG/PPP1R16B/WNT5A/TNMD/GATA6/PDGFD/ADGRA2/TGFBR2/CX3CL1/CD34/ADAM12/EPHA2/PLXND1/SRPX2/TNFAIP3/CCR2/EMP2/HDAC5/ERAP1/T…
regulation of leukocyte apoptotic process	36	1.52675e-09	1.14205e-07	IDO1/FCER1G/CXCR2/IRF7/HCLS1/LYN/ADA/LGALS3/CCR5/CCL5/BTK/LILRB1/MERTK/TSC22D3/MEF2C/ANXA1/WNT5A/CD74/GAS6/NOD2/BAX/ADAM17/ITPKB/NR4A3/AXL/SIRT1/EFNA1/RAG1/IRS2/BCL10/PTEN/BCL6/TP53/FADD/P2RX7/PIK3CD
toll-like receptor signaling pathway	49	1.93369e-09	1.42063e-07	CD36/S100A8/ITGB2/TLR2/CD14/CTSS/RSAD2/LY96/TLR1/CD300A/IRF7/LTF/S100A9/LYN/ITGAM/COLEC12/TLR8/IRF1/BTK/CYBA/MYD88/NR1H3/RFTN1/CTSK/CTSB/FGG/IRAK1/TNFAIP3/LILRA2/TLR4/TNIP1/TLR3/PELI1/TLR5/MAPKAPK3/RPS6KA3/BIRC3/CTSL/ARRB2/BCL10/TLR7/LGR4/NR1D1/HSP90B1/TNIP2/PIK3C3/FADD/UBE2D3/CNPY3
regulation of adaptive immune response	48	1.96093e-09	1.42063e-07	FCER1G/CD48/C3/SAMSN1/RSAD2/PYCARD/IRF7/HLX/PTPRC/ADA/IL1B/PTPN6/IRF1/GATA3/SASH3/BTK/LILRB1/CEACAM1/MEF2C/ANXA1/SMAD7/TNFAIP3/CCR2/ARG1/HLA-E/TNF/NECTIN2/SIRT1/FZD5/FAM49B/CD40/MSH2/TBX21/PKN1/IL12A/THOC1/PAXIP1/SOCS5/UNG/TRPM4/DUSP22/BCL6/TNFSF4/FADD/CD4/SLC11A1/P2RX7/MALT1
T cell mediated immunity	35	1.96952e-09	1.42063e-07	KDM5D/RSAD2/PTPRC/MICB/BTN3A2/BTN3A3/IL1B/GATA3/SASH3/LILRB1/IL18RAP/CEACAM1/RFTN1/MICA/CD8A/SMAD7/EMP2/ARG1/HLA-E/ICAM1/NECTIN2/CD55/FZD5/FAM49B/TBX21/DENND1B/CD46/IL12A/TRPM4/DUSP22/TNFSF4/FADD/SLC11A1/P2RX7/MALT1
leukocyte differentiation	124	2.2368e-09	1.59444e-07	TYROBP/ZBTB16/FCER1G/TLR2/EVI2B/CYP26B1/CCR1/CSF1R/RSAD2/IRF7/LTF/LILRB2/HCLS1/HHEX/LYN/HLX/PTPRC/UBD/DOCK2/CEBPA/MMP9/RASSF2/ADA/DOCK10/FZD7/PTPN6/CD86/IFI16/LGALS1/VAV1/IRF1/GATA3/SASH3/TSPAN2/BTK/TREM2/LILRB1/IL18R1/MERTK/CEACAM1/NCKAP1L/FBN1/MEF2C/PIR/GPR18/ITGA4/ANXA1/PPARG/RORC/CD74/JAG2/CD3D/CD8A/GAS6/CD79B/SMAD7/TGFBR2/NME1/CD2/SOX4/GPR183/ATP6AP1/CD1D/LCK/MFNG/EPHA2/BAX/CTNNBIP1/TLR4/ADA…
positive regulation of inflammatory response	46	2.67283e-09	1.8831e-07	S100A8/IDO1/CCL4/FCER1G/TLR2/FABP4/C3/PLA2G7/S100A12/SERPINE1/S100A9/AGTR1/CCL18/IL1B/BTK/PTGS2/MYD88/CCL23/HYAL2/WNT5A/CX3CL1/GPRC5B/NOD2/KARS/CCR2/TLR4/PDE2A/TNIP1/LDLR/TLR3/TNF/MAPK13/VAMP8/TGM2/TNFRSF1A/IL15/TRPV4/TLR7/OSMR/TNFSF4/FFAR2/NPY5R/IL17RA/DHX9/MGST2/EGFR
cellular response to interleukin-1	57	3.01897e-09	2.10252e-07	CCL4/CCL2/PYCARD/CXCL8/IL1R2/CCL8/PSMB10/CCL20/CCL18/CHI3L1/IL1B/CCL5/KLF2/PSMB9/PSMB8/MYD88/CCL23/HYAL2/MAP3K8/PSMB6/PELI2/CX3CL1/NOD2/PSMC3/FGG/IRAK1/ST18/PSMC5/PSMA7/PSMA6/MAPK13/ICAM1/PSMA4/PSMD8/MAP3K3/PELI1/VRK2/CD40/PSMD4/RBX1/PSME1/CCL25/PSMA3/CCL13/PSMD12/SQSTM1/PSMC4/PSMB1/TNIP2/ZC3H12A/CUL1/NFKB1/PSMD7/PSMD13/TFPI/PSMC2/SKP1
antigen processing and presentation of exogenous peptide antigen via MHC class I, TAP-dependent	33	3.2356e-09	2.22778e-07	NCF2/CD36/CYBB/PSMB10/NCF4/PSMB9/PSMB8/CYBA/TAP1/PSMB6/PSMC3/HLA-F/PSMC5/PSMA7/PSMA6/HLA-E/VAMP8/PSMA4/PSMD8/PSMD4/HLA-B/HLA-C/PSME1/PSMA3/SNAP23/PSMD12/PDIA3/PSMC4/HLA-A/PSMB1/PSMD7/PSMD13/PSMC2
positive regulation of cell adhesion	105	3.35207e-09	2.28204e-07	HLA-DQA1/CD36/ZBTB16/IGF1/FN1/CCL2/PYCARD/DPP4/LILRB2/CORO1A/LYN/HLX/PTPRC/HLA-DQB1/ADA/CDH13/IL1B/CCL5/CD44/PTPN6/CD86/LGALS1/VAV1/GATA3/SASH3/KDR/VEGFC/EBI3/LILRB1/NID1/HLA-DRA/NCKAP1L/PLPP3/HLA-DMB/NRP1/CD247/EFNB2/ITGA4/ANXA1/NPHS1/HLA-DPB1/WNT5A/CD74/TRBC1/STX4/HLA-DPA1/CD3D/CSK/MAP3K8/HLA-DRB1/SMAD7/TGFBR2/CX3CL1/NOD2/PPM1F/NCK1/CD1D/LCK/FGG/CCR2/EMP2/CD83/ITPKB/RPS3/HLA-E/TNF/NR4A3/ARPC2/I…
leukocyte proliferation	81	3.55451e-09	2.39298e-07	MNDA/IDO1/IGF1/PYCARD/CD300A/LILRB2/CORO1A/LYN/LST1/RAC2/PTPRC/DOCK2/CCL8/ADA/GPNMB/LGALS3/IL1B/CCL5/PTPN6/CD86/IRF1/SASH3/IMPDH2/BTK/EBI3/LRRC32/LILRB1/NCKAP1L/MEF2C/HLA-DMB/ANXA1/HLA-DPB1/CD74/HLA-DPA1/ELF4/TNFRSF4/CTPS1/CD38/TGFBR2/GPR183/NCK1/CD1D/BAX/TNFAIP3/CCR2/TLR4/ARG1/SATB1/RPS3/CD151/CASP3/HLA-E/MAD1L1/CCND3/PELI1/FKBP1A/MSN/CD55/IL15/INPP5D/CD40/BTN3A1/CD46/PKN1/CD3E/IL12A/FLT3/IRS2/P…
NIK/NF-kappaB signaling	46	4.83624e-09	3.22008e-07	CD14/RASSF2/PSMB10/CHI3L1/PSMB9/PSMB8/PPP4C/EIF2AK2/PSMB6/NOD2/PSMC3/IRAK1/PSMC5/PTP4A3/RPS3/PSMA7/TLR3/UBE2M/PSMA6/TNF/REL/PSMA4/PSMD8/TNFSF15/RELB/PSMD4/BIRC3/PSME1/PSMA3/PSMD12/MAP3K14/PSMC4/PSMB1/APP/CUL1/NFKB1/MAS1/UBA3/AGO3/PSMD7/PSMD13/PSMC2/AKIP1/SKP1/EGFR/MALT1
regulation of angiogenesis	99	5.42683e-09	3.57404e-07	CXCL10/CX3CR1/ITGB2/CYBB/RGCC/C3AR1/C3/ECM1/CXCR2/PLK2/SERPINE1/C5AR1/CXCL8/HHEX/APLNR/AGTR1/HMOX1/GPNMB/PGF/ID1/ANGPT2/CHI3L1/IL1B/SPHK1/TWIST1/KDR/VEGFC/KLF2/COL4A2/WARS/VASH1/C6/ANGPTL4/MMRN2/PTGS2/THBS2/TIE1/RAMP2/CEACAM1/CDH5/STAB1/COL4A3/ADM/NRP1/ANXA1/PPARG/PPP1R16B/WNT5A/TNMD/GATA6/ADGRA2/TGFBR2/CX3CL1/CD34/ADAM12/EPHA2/PLXND1/SRPX2/TNFAIP3/CCR2/EMP2/HDAC5/ERAP1/TLR3/STAT1/ENG/SARS/STARD1…
regulation of cytokine production involved in immune response	30	6.54146e-09	4.21779e-07	CD36/FCER1G/RSAD2/HMOX1/GATA3/SASH3/BTK/LILRB1/BST2/WNT5A/CD74/CUEDC2/SMAD7/GPRC5B/NOD2/KARS/TLR4/ARG1/TLR3/TNF/NR4A3/FZD5/HK1/TBX21/BCL10/TRPM4/BCL6/TNFSF4/FFAR2/MALT1
positive regulation of leukocyte migration	45	6.56156e-09	4.21779e-07	CXCL10/CCL4/C3AR1/PLA2G7/CCR1/CXCR2/PYCARD/SERPINE1/C5AR1/CXCL8/RAC2/CXCL11/CCL8/CXCL2/PGF/LGALS3/CCL20/CCL5/VEGFC/NCKAP1L/ITGA4/WNT5A/CD74/SELP/GAS6/PDGFD/KARS/FPR2/CCR2/ADAM17/ADAM10/TNF/ICAM1/TRPV4/CXCL3/PTAFR/THBS4/IL12A/CREB3/APP/SWAP70/TP53/FADD/RHOA/CMKLR1
regulation of production of molecular mediator of immune response	43	6.61314e-09	4.21779e-07	CD36/FCER1G/RSAD2/HMOX1/IL13RA2/GATA3/SASH3/BTK/LILRB1/BST2/WNT5A/CD74/STX4/KLK7/TNFRSF4/CUEDC2/SMAD7/GPRC5B/NOD2/KARS/TLR4/ARG1/TLR3/HLA-E/TNF/NR4A3/SPINK5/FZD5/HK1/CD40/MSH2/TBX21/CD244/PKN1/THOC1/PAXIP1/BCL10/UNG/TRPM4/BCL6/TNFSF4/FFAR2/MALT1
interleukin-6 production	44	8.90007e-09	5.61724e-07	CD36/FCER1G/TLR2/TLR1/PYCARD/LILRB2/DDX58/IFIH1/IL1B/SYT11/ADCYAP1/TLR8/TWIST1/KLF2/CYBA/IL18RAP/NCKAP1L/MYD88/BANK1/HYAL2/WNT5A/CSK/GAS6/NOD2/TNFAIP3/LILRA2/TLR4/TLR3/TNF/MAPK13/TRPV4/INPP5D/PTAFR/CARD9/NOS2/ARRB2/SOCS5/BCL10/TLR7/MAVS/TNFSF4/ZC3H12A/DHX9/P2RX7
positive regulation of vasculature development	66	1.04469e-08	6.52557e-07	CX3CR1/ITGB2/CYBB/C3AR1/C3/ECM1/CXCR2/PLK2/SERPINE1/C5AR1/CXCL8/APLNR/AGTR1/HMOX1/PGF/ANGPT2/CHI3L1/IL1B/SPHK1/TWIST1/KDR/VEGFC/C6/ANGPTL4/PTGS2/RAMP2/CEACAM1/CDH5/ADM/NRP1/TMEM100/EFNB2/ANXA1/PPP1R16B/WNT5A/GATA6/PDGFD/TGFBR2/CX3CL1/CD34/ADAM12/SRPX2/ERAP1/TLR3/ENG/NOTCH1/PRKD2/MAP3K3/NOS3/PRKD1/ITGA5/MYDGF/SIRT1/CFLAR/PRKCB/ITGB8/STAT3/CD40/HIPK2/ACVRL1/BTG1/ZC3H12A/CCR3/HSPB6/JAK1/PDGFB
negative regulation of leukocyte activation	52	1.11845e-08	6.915e-07	MNDA/IDO1/SAMSN1/CD300A/LILRB2/LYN/HLX/LST1/HMOX1/GPNMB/LGALS3/IL13RA2/PTPN6/CD86/IRF1/BTK/LRRC32/LILRB1/MERTK/CEACAM1/MILR1/BANK1/NR1H3/MICA/ANXA1/CD74/SMAD7/TNFAIP3/CCR2/ARG1/LDLR/ADGRF5/CASP3/AXL/MAD1L1/PELI1/INPP5D/TBX21/PIBF1/PKN1/THOC1/CD84/SOCS5/PLA2G2D/RHBDD3/DUSP22/BCL6/TNFSF4/ZC3H12A/CNR2/HMGB3/BTN2A2
regulation of cytokine secretion	56	1.36349e-08	8.34481e-07	FCN1/HTR2B/RGCC/TLR2/CD14/CSF1R/FN1/POSTN/TLR1/PYCARD/GBP1/LYN/IL1R2/FGR/DDX58/CASP1/IFIH1/CLEC5A/IL1B/SYT11/TLR8/GATA3/TWIST1/SRGN/LRRC32/LILRB1/CRTAM/BANK1/HYAL2/ANXA1/WNT5A/GAS6/CARD8/MMP12/CD2/NOD2/GSDMD/KARS/CD34/TLR4/CD58/TNF/TRPV4/TLR5/FZD5/HK1/SCAMP5/CD244/LGR4/MAVS/ZC3H12A/FFAR2/BTN2A2/IL17RA/DHX9/P2RX7
cellular response to tumor necrosis factor	81	1.73832e-08	1.05325e-06	CCL4/FABP4/POSTN/CCL2/PYCARD/TNFRSF1B/CXCL8/CEBPA/CCL8/CRHBP/CASP1/PSMB10/CCL20/CCL18/CHI3L1/CCL5/SPHK1/GATA3/KLF2/PSMB9/PSMB8/CYBA/CCL23/FAS/COL1A1/HYAL2/CASP4/TNFRSF4/GAS6/ERBIN/CARD8/PSMB6/CX3CL1/KARS/PSMC3/LTB/PID1/ST18/TNFAIP3/PSMC5/ADAM17/HDAC1/CD58/RPS3/PSMA7/STAT1/TNFRSF8/PSMA6/TNF/ICAM1/TNFRSF14/PSMA4/NOL3/PSMD8/TNFRSF1A/TNFSF15/SIRT1/NGFR/CD40/PSMD4/INPP5K/BIRC3/RBCK1/SNRNP70/PSME1/CCL2…
regulation of body fluid levels	124	1.78579e-08	1.07129e-06	CD36/COL1A2/FCER1G/CYP26B1/SERPINE1/S100A9/TFPI2/LYN/OAS2/RAC2/APLNR/MAFF/HPSE/PLEK/CYP4A11/ADA/COL3A1/GNA15/PTPN6/VAV1/IRF1/SH2B3/GATA3/PLSCR1/LCP2/EHD3/PLAUR/A2M/THBD/SERPING1/CDO1/CYBA/SERPINA1/MICAL1/MERTK/CEACAM1/PDGFRA/ADCY7/TRPC6/SERPIND1/GJA5/ADM/ENTPD1/PRKAR2B/NR1H3/COL1A1/HYAL2/APRT/PROCR/F8/CCND1/SELP/GATA6/GAS6/PDGFD/PRKCH/CLIC1/HEG1/NME1/ZFPM2/P2RX4/PRCP/ANXA5/CD34/IRF2/LCK/FGG/RHOG/…
cellular response to external stimulus	85	2.04822e-08	1.21668e-06	CYP27B1/CYBB/POSTN/LYN/UCP2/TNC/KCNJ2/CASP1/HMOX1/UPP1/PDK4/IL1B/SNAI2/TLR8/IFI16/IRF1/PTGS2/CYBA/PMAIP1/MYD88/RRP8/FAS/COL1A1/PIK3C2B/PPARG/FOLR2/EIF2AK2/GAS6/BMPR2/NUDT1/GADD45A/GSDMD/P2RX4/PIEZO2/SLC38A2/ASNS/TLR4/PDE2A/PIM1/TLR3/ENG/TNFRSF8/AXL/GLRX2/ICAM1/FADS1/TRIM24/SIPA1/GABARAPL1/TNFRSF1A/PRKD1/RRAGC/IL15/SIRT1/BNIP3/TLR5/GCLC/ASGR1/CD40/PPM1D/MARS/PDK2/NCOA1/ATG7/HSPA8/GCN1/BCL10/SNW1/T…
tumor necrosis factor superfamily cytokine production	44	2.10832e-08	1.24022e-06	CD36/CYBB/FCER1G/TLR2/CD14/LY96/TLR1/PYCARD/LTF/DDX58/IFIH1/GPNMB/SYT11/CD86/SASH3/TWIST1/LILRB1/CYBA/TSPO/GPR18/WNT5A/GAS6/CD2/UBE2J1/NOD2/CD34/TNFAIP3/CCR2/TLR4/HDAC1/TLR3/TNFRSF8/HLA-E/AXL/FZD5/PTAFR/CARD9/ARRB2/BCL10/MAVS/APP/ZC3H12A/FADD/DHX9
regulation of lymphocyte proliferation	62	2.36475e-08	1.36557e-06	MNDA/IDO1/IGF1/PYCARD/CD300A/LILRB2/CORO1A/LYN/LST1/RAC2/PTPRC/ADA/GPNMB/LGALS3/IL1B/CCL5/PTPN6/CD86/IRF1/SASH3/BTK/EBI3/LRRC32/LILRB1/NCKAP1L/MEF2C/HLA-DMB/ANXA1/HLA-DPB1/CD74/HLA-DPA1/TNFRSF4/CD38/TGFBR2/GPR183/NCK1/CD1D/CCR2/TLR4/ARG1/RPS3/CASP3/HLA-E/MAD1L1/PELI1/CD55/IL15/INPP5D/CD40/CD46/PKN1/CD3E/IL12A/IRS2/PLA2G2D/CD320/EFNB1/BCL6/TNFSF4/FADD/BTN2A2/CD4
positive regulation of cell migration	121	2.36648e-08	1.36557e-06	CXCL10/CCL4/C3AR1/IGF1/PLA2G7/CCR1/CXCR2/CSF1R/FN1/POSTN/PYCARD/PLK2/SERPINE1/C5AR1/CXCL8/CORO1A/LYN/RAC2/PTPRC/CXCL11/PFN1/SOD2/CCL8/FGR/MMP9/HMOX1/GPNMB/CXCL2/PGF/LGALS3/CCL20/CDH13/IL1B/CCL5/SPHK1/SNAI2/GATA3/KDR/MCAM/VEGFC/PTGS2/NCKAP1L/PDGFRA/PLPP3/NRP1/COL1A1/ITGA4/ANXA1/HRAS/SEMA3G/WNT5A/CD74/STX4/SELP/GAS6/BMPR2/PDGFD/DDRGK1/SEMA4C/CGA/ADGRA2/TGFBR2/MYLK/PPM1F/KARS/P2RX4/FPR2/FLT4/SRPX2/S…
regulation of myeloid leukocyte mediated immunity	23	2.41197e-08	1.37869e-06	ITGB2/FCER1G/C3/ADGRE2/CD300A/LYN/RAC2/ITGAM/FGR/HMOX1/IL13RA2/BTK/STX4/FES/CCR2/ARG1/VAMP8/C12orf4/DNASE1/PTAFR/CD84/CD177/STXBP1
positive regulation of interferon-gamma production	28	2.47677e-08	1.4025e-06	CD14/PYCARD/IRF8/IL1B/TLR8/SASH3/EBI3/IL18R1/PDE4B/HRAS/HLA-DPB1/WNT5A/HLA-DPA1/CD2/CCR2/TLR4/TLR3/TNF/FZD5/CEBPG/FAM49B/CD244/CD3E/IL12A/TLR7/TNFSF4/FADD/SLC11A1
regulation of peptidase activity	112	2.51972e-08	1.41361e-06	COL6A3/S100A8/CSTA/IFI6/C3/ECM1/FN1/PYCARD/LTF/TNFRSF1B/SERPINE1/S100A9/TFPI2/LYN/MMP9/CASP1/TNFSF10/TNFAIP8/IFI27/CD44/SERPINH1/CST6/IFI16/PLAUR/WFDC1/A2M/PSMB9/BID/SERPING1/CSTB/PTGS2/BST2/PSMB8/SERPINA1/ANOS1/MICAL1/DHCR24/SERPIND1/CST7/PMAIP1/COL4A3/FAS/PPARG/CASP4/COL7A1/ITIH3/GAS6/LXN/SERPINB6/DDRGK1/PCOLCE/CARD8/NDUFA13/PPM1F/KARS/LCK/BAX/BCAP31/ST18/DDX3X/RPS6KA1/TIMP3/RPS3/CASP3/TNF/CASP…
regulation of mononuclear cell proliferation	62	2.90599e-08	1.60067e-06	MNDA/IDO1/IGF1/PYCARD/CD300A/LILRB2/CORO1A/LYN/LST1/RAC2/PTPRC/ADA/GPNMB/LGALS3/IL1B/CCL5/PTPN6/CD86/IRF1/SASH3/BTK/EBI3/LRRC32/LILRB1/NCKAP1L/MEF2C/HLA-DMB/ANXA1/HLA-DPB1/CD74/HLA-DPA1/TNFRSF4/CD38/TGFBR2/GPR183/NCK1/CD1D/CCR2/TLR4/ARG1/RPS3/CASP3/HLA-E/MAD1L1/PELI1/CD55/IL15/INPP5D/CD40/CD46/PKN1/CD3E/IL12A/IRS2/PLA2G2D/CD320/EFNB1/BCL6/TNFSF4/FADD/BTN2A2/CD4
regulation of chemotaxis	62	2.90599e-08	1.60067e-06	CXCL10/CCL4/C3AR1/PLA2G7/CCR1/CXCR2/CXCR4/CCL2/SERPINE1/C5AR1/CXCL8/LYN/RAC2/CXCL11/CXCL2/PGF/ANGPT2/CDH13/CCL5/KDR/NOV/VEGFC/NCKAP1L/PDGFRA/NRP1/GPR18/EFNB2/SEMA3G/WNT5A/CD74/STX4/GAS6/BMPR2/PDGFD/SEMA4C/ADGRA2/PPM1F/GPR183/KARS/P2RX4/FPR2/MPP1/S1PR1/CCR2/WNT3/ADAM17/ADAM10/NOTCH1/PRKD2/PRKD1/TRPV4/CXCL3/MMP28/THBS4/IL12A/CREB3/SEMA3F/SWAP70/PADI2/PDGFB/USP14/CMKLR1
response to oxygen levels	99	3.20621e-08	1.75013e-06	CYBB/RGCC/TLR2/CXCR4/POSTN/APOLD1/DPP4/UCP2/DDIT4/ADA/CASP1/HMOX1/PSMB10/PGF/ANGPT2/TWIST1/VEGFC/PSMB9/TIGAR/ANGPTL4/PTGS2/PSMB8/CYBA/RAMP2/TRPC6/PMAIP1/MMP2/ADM/FAS/COL1A1/PPARG/GATA6/KCNMB1/CD38/PSMB6/TGFBR2/PLOD1/ATP6AP1/PSMC3/CD34/CYB5R4/PKM/IRAK1/PLAT/LMNA/ATP6V0D1/PSMC5/ADAM17/HDAC1/ATP6V0A2/PSMA7/PSMA6/CASP3/ICAM1/NOTCH1/BMP7/PSMA4/NOL3/PSMD8/SIRT1/BNIP3/CFLAR/PRKCB/PINK1/PLOD2/CST3/PSMD4/…
regulation of leukocyte proliferation	64	3.52576e-08	1.90737e-06	MNDA/IDO1/IGF1/PYCARD/CD300A/LILRB2/CORO1A/LYN/LST1/RAC2/PTPRC/CCL8/ADA/GPNMB/LGALS3/IL1B/CCL5/PTPN6/CD86/IRF1/SASH3/BTK/EBI3/LRRC32/LILRB1/NCKAP1L/MEF2C/HLA-DMB/ANXA1/HLA-DPB1/CD74/HLA-DPA1/TNFRSF4/CD38/TGFBR2/GPR183/NCK1/CD1D/TNFAIP3/CCR2/TLR4/ARG1/RPS3/CASP3/HLA-E/MAD1L1/PELI1/CD55/IL15/INPP5D/CD40/CD46/PKN1/CD3E/IL12A/IRS2/PLA2G2D/CD320/EFNB1/BCL6/TNFSF4/FADD/BTN2A2/CD4
tumor necrosis factor production	42	3.90338e-08	2.09297e-06	CD36/CYBB/FCER1G/TLR2/CD14/LY96/TLR1/PYCARD/LTF/DDX58/IFIH1/GPNMB/SYT11/SASH3/TWIST1/LILRB1/CYBA/TSPO/GPR18/WNT5A/GAS6/CD2/UBE2J1/NOD2/CD34/TNFAIP3/CCR2/TLR4/HDAC1/TLR3/TNFRSF8/HLA-E/AXL/FZD5/PTAFR/CARD9/ARRB2/MAVS/APP/ZC3H12A/FADD/DHX9
vascular endothelial growth factor receptor signaling pathway	37	3.99393e-08	2.12274e-06	NCF2/CYBB/HHEX/PGF/NCF4/IL1B/VAV1/KDR/VEGFC/MMRN2/CYBA/NCKAP1L/NRP1/NEDD4/BMPR2/NCK1/TMEM204/ELMO1/FLT4/AXL/MAPK13/PRKD2/PRKD1/ITGA5/PRKCB/MAPKAPK3/SHC2/FZD4/CYFIP1/DOCK1/MAPK12/MT3/CRK/GRB10/BAIAP2/PAK2/RHOA
granulocyte chemotaxis	39	4.06764e-08	2.14312e-06	S100A8/ITGB2/CCL4/FCER1G/C3AR1/CXCR2/S100A12/ADGRE2/CCL2/C5AR1/CXCL8/S100A9/RAC2/CCL8/CXCL2/LGALS3/CCL20/CCL18/IL1B/CCL5/VAV1/PDE4B/CKLF/NCKAP1L/CCL23/ANXA1/CD74/CX3CL1/KARS/CSF3R/MPP1/TRPV4/CXCL3/THBS4/CCL25/CCL13/IL17RA/PIK3CD/CMKLR1
extracellular structure organization	102	4.31896e-08	2.25591e-06	CD36/COL6A3/COL1A2/ITGB2/RGCC/COMP/APOC1/MMP1/CTSS/PLA2G7/FN1/POSTN/DPP4/SERPINE1/LCP1/ITGAM/PXDN/TNC/AGTR1/TGFBI/MMP9/COL3A1/SPP1/COL5A2/COL4A1/ICAM2/CD44/SERPINH1/KDR/COL6A2/A2M/COL4A2/NID1/PECAM1/THBS2/CETP/ABCA1/RAMP2/LAMB2/FBN1/MMP2/ITGA8/COL4A3/APOC3/ITGAX/ITGA10/COL1A1/ITGA4/NPHS1/KLK7/ITGAL/COL7A1/GAS6/JAM2/FSCN1/CTSK/MMP12/BGN/CD34/ADAM12/COL4A4/FGG/LAMA2/LAMC1/FBN2/EFEMP2/ADAM10/SDCBP/D…
regulation of tumor necrosis factor superfamily cytokine production	42	5.16616e-08	2.67536e-06	CD36/CYBB/FCER1G/TLR2/CD14/LY96/TLR1/PYCARD/LTF/DDX58/IFIH1/GPNMB/SYT11/CD86/SASH3/TWIST1/LILRB1/CYBA/TSPO/GPR18/WNT5A/GAS6/CD2/UBE2J1/NOD2/CD34/TNFAIP3/CCR2/TLR4/HDAC1/TLR3/TNFRSF8/HLA-E/AXL/FZD5/PTAFR/CARD9/ARRB2/MAVS/ZC3H12A/FADD/DHX9
regulation of tumor necrosis factor production	41	5.31031e-08	2.72671e-06	CD36/CYBB/FCER1G/TLR2/CD14/LY96/TLR1/PYCARD/LTF/DDX58/IFIH1/GPNMB/SYT11/SASH3/TWIST1/LILRB1/CYBA/TSPO/GPR18/WNT5A/GAS6/CD2/UBE2J1/NOD2/CD34/TNFAIP3/CCR2/TLR4/HDAC1/TLR3/TNFRSF8/HLA-E/AXL/FZD5/PTAFR/CARD9/ARRB2/MAVS/ZC3H12A/FADD/DHX9
leukocyte apoptotic process	38	5.50636e-08	2.80362e-06	IDO1/FCER1G/CXCR2/IRF7/HCLS1/LYN/ADA/LGALS3/CCR5/CCL5/BTK/LILRB1/MERTK/TSC22D3/MEF2C/ANXA1/WNT5A/CD74/GAS6/NOD2/BAX/ADAM17/ITPKB/NR4A3/AXL/SIRT1/EFNA1/RAG1/PKN1/CTSL/IRS2/BCL10/PTEN/BCL6/TP53/FADD/P2RX7/PIK3CD
mast cell activation	26	6.05371e-08	3.05662e-06	FCER1G/S100A12/ADGRE2/CD300A/LYN/RAC2/FGR/HMOX1/IL13RA2/PLSCR1/LCP2/BTK/CHGA/MILR1/FES/NR4A3/VAMP8/NECTIN2/C12orf4/LAT/CD84/SNAP23/STXBP1/CNR2/LAT2/PIK3CD
regulation of response to biotic stimulus	44	6.25699e-08	3.13315e-06	LY96/PYCARD/LTF/DDX58/MICB/HERC5/IFIT1/IL1B/SYT11/LY86/TIGAR/LILRB1/CYBA/CEACAM1/APOBEC3G/CRTAM/KLK7/CARD8/MMP12/DDX60/RNF125/DHX58/TKFC/TNFAIP3/LILRA2/ARG1/PQBP1/STAT1/APOBEC3F/SPINK5/NECTIN2/CD55/IL15/TRIM5/PPP2R3C/BIRC3/IL12A/SCARB2/MAVS/SEC14L1/ZC3H12A/ANKRD17/DHX9/TARBP2
granulocyte migration	42	6.806e-08	3.38013e-06	S100A8/ITGB2/CCL4/FCER1G/C3AR1/CXCR2/S100A12/ADGRE2/CCL2/CD300A/C5AR1/CXCL8/S100A9/RAC2/CCL8/CXCL2/LGALS3/CCL20/CCL18/IL1B/CCL5/VAV1/PECAM1/PDE4B/CKLF/NCKAP1L/CCL23/ANXA1/CD74/CX3CL1/KARS/CSF3R/MPP1/TRPV4/CXCL3/THBS4/CCL25/CD177/CCL13/IL17RA/PIK3CD/CMKLR1
regulation of interleukin-6 production	40	7.22347e-08	3.55829e-06	CD36/FCER1G/TLR2/TLR1/PYCARD/LILRB2/DDX58/IFIH1/IL1B/SYT11/ADCYAP1/TLR8/TWIST1/KLF2/CYBA/NCKAP1L/MYD88/BANK1/HYAL2/WNT5A/CSK/GAS6/NOD2/TNFAIP3/TLR4/TLR3/TNF/MAPK13/TRPV4/INPP5D/PTAFR/CARD9/ARRB2/SOCS5/TLR7/MAVS/TNFSF4/ZC3H12A/DHX9/P2RX7
positive regulation of angiogenesis	59	7.29551e-08	3.5648e-06	CX3CR1/ITGB2/CYBB/C3AR1/C3/ECM1/CXCR2/PLK2/SERPINE1/C5AR1/CXCL8/APLNR/AGTR1/HMOX1/PGF/ANGPT2/CHI3L1/IL1B/SPHK1/TWIST1/KDR/VEGFC/C6/ANGPTL4/PTGS2/RAMP2/CDH5/ADM/NRP1/ANXA1/PPP1R16B/WNT5A/GATA6/TGFBR2/CX3CL1/CD34/ADAM12/SRPX2/ERAP1/TLR3/ENG/PRKD2/MAP3K3/NOS3/PRKD1/ITGA5/MYDGF/SIRT1/PRKCB/ITGB8/STAT3/CD40/HIPK2/ACVRL1/BTG1/ZC3H12A/CCR3/HSPB6/JAK1
regulation of endopeptidase activity	105	7.38277e-08	3.57858e-06	COL6A3/S100A8/CSTA/IFI6/C3/PYCARD/LTF/TNFRSF1B/SERPINE1/S100A9/TFPI2/LYN/MMP9/CASP1/TNFSF10/TNFAIP8/IFI27/CD44/SERPINH1/CST6/IFI16/PLAUR/WFDC1/A2M/PSMB9/BID/SERPING1/CSTB/PTGS2/BST2/PSMB8/SERPINA1/ANOS1/MICAL1/DHCR24/SERPIND1/CST7/PMAIP1/COL4A3/FAS/PPARG/CASP4/COL7A1/ITIH3/GAS6/LXN/SERPINB6/CARD8/NDUFA13/PPM1F/LCK/BAX/BCAP31/ST18/DDX3X/RPS6KA1/TIMP3/RPS3/CASP3/TNF/CASP7/SPINK5/NOL3/TIMP2/TNFSF15/…
regulation of antigen receptor-mediated signaling pathway	25	7.53964e-08	3.62561e-06	CD300A/GBP1/LYN/PTPRC/ADA/LGALS3/PTPN6/CEACAM1/LPXN/PRKCH/LCK/KCNN4/RPS3/PRKD2/LILRB4/NECTIN2/PRKCB/PVRIG/CACNA1F/BCL10/PLCL2/CBFB/DUSP22/ELF1/MALT1
response to peptide	120	8.11951e-08	3.87371e-06	CD36/CYBB/TLR2/IGF1/HHEX/LYN/UCP2/AGTR1/CRHBP/TCIRG1/TNFSF10/ID1/PTPRE/PDK4/IL1B/KLF2/PTGS2/CDO1/GHR/CYBA/CEACAM1/FBN1/ADCY7/ADRB2/DDX11/ADM/PRKAR2B/COL1A1/ANXA1/PPARG/RAB31/APRT/CASP4/CSK/IGFBP5/ERBIN/TRIB3/GNG11/GCNT1/NOD2/NCK1/ATP6AP1/PID1/FPR2/PKM/APEX1/EIF2B5/TNFAIP3/ATP6V0D1/TLR4/GNAI1/PIK3R3/AKR1B1/ARG1/HDAC5/ATP6V0A2/STAT1/BTG2/ADCY1/NR4A3/CCND3/ADCY3/ICAM1/NOTCH1/BMP7/LPIN1/KANK1/CRY1/KL…
negative regulation of immune response	47	8.7143e-08	4.12499e-06	SAMSN1/CD300A/LYN/HLX/PTPRC/COL3A1/HMOX1/LGALS3/IL13RA2/NMI/PTPN6/ADCYAP1/IFI16/A2M/SERPING1/LILRB1/BST2/CEACAM1/NR1H3/MICA/ANXA1/PPARG/CUEDC2/ADAR/MMP12/SMAD7/NOD2/DHX58/TNFAIP3/CCR2/ARG1/HLA-E/TNF/SPINK5/CNOT7/CD55/INPP5D/TBX21/THOC1/ARRB2/CD84/SOCS5/CRK/DUSP22/BCL6/TNFSF4/NPY5R
regulation of adaptive immune response based on somatic recombination of immune receptors built from immunoglobulin superfamily domains	42	8.92599e-08	4.19245e-06	FCER1G/C3/RSAD2/HLX/PTPRC/ADA/IL1B/PTPN6/GATA3/SASH3/BTK/LILRB1/CEACAM1/MEF2C/ANXA1/SMAD7/TNFAIP3/CCR2/ARG1/HLA-E/TNF/NECTIN2/FZD5/FAM49B/CD40/MSH2/TBX21/PKN1/IL12A/THOC1/PAXIP1/SOCS5/UNG/TRPM4/DUSP22/BCL6/TNFSF4/FADD/CD4/SLC11A1/P2RX7/MALT1
positive regulation of cytokine secretion	41	9.27663e-08	4.32362e-06	FCN1/HTR2B/RGCC/TLR2/CD14/CSF1R/POSTN/TLR1/PYCARD/FGR/DDX58/CASP1/IFIH1/CLEC5A/IL1B/TLR8/GATA3/TWIST1/CRTAM/HYAL2/WNT5A/CARD8/MMP12/CD2/NOD2/GSDMD/KARS/CD34/TLR4/CD58/TNF/TRPV4/FZD5/HK1/SCAMP5/CD244/MAVS/FFAR2/IL17RA/DHX9/P2RX7
negative regulation of cytokine production	70	9.42748e-08	4.36039e-06	ISG15/RGCC/IDO1/FN1/PYCARD/LTF/GBP1/IL1R2/DDX58/IFIH1/HMOX1/HERC5/GPNMB/NMI/SYT11/TLR8/GATA3/TWIST1/BTK/SRGN/KLF2/LRRC32/LILRB1/BST2/MERTK/CEACAM1/NCKAP1L/TSPO/GPR18/BANK1/ANXA1/UBE2L6/UBA7/GATA6/CSK/GAS6/CUEDC2/ERBIN/CARD8/SMAD7/RNF125/DHX58/CD34/NDRG2/TNFAIP3/TLR4/CD83/ARG1/SARS/TNF/AXL/REL/INPP5D/RELB/TBX21/PIBF1/C5orf30/IL12A/ARRB2/CD84/SOCS5/LGR4/MAVS/BCL6/TNFSF4/ZC3H12A/NFKB1/BTN2A2/SLC11A1…
negative regulation of immune effector process	38	1.33606e-07	6.13271e-06	CD300A/HLX/PTPRC/HMOX1/MICB/IFIT1/LGALS3/IL13RA2/PTPN6/A2M/SERPING1/LILRB1/BST2/CEACAM1/MICA/ANXA1/CUEDC2/SMAD7/RNF125/DHX58/TKFC/CCR2/ARG1/HLA-E/TNF/SPINK5/CD55/TBX21/THOC1/ARRB2/CD84/SOCS5/CRK/SEC14L1/DUSP22/BCL6/TNFSF4/TARBP2
interleukin-8 production	29	1.43517e-07	6.48935e-06	FCN1/TLR2/CD14/TLR1/PYCARD/SERPINE1/DDX58/CHI3L1/IL1B/TLR8/HYAL2/ANXA1/WNT5A/CD2/NOD2/LILRA2/TLR4/CD58/TLR3/TNF/PRKD2/TLR5/CD244/NOS2/BCL10/TLR7/MAVS/FFAR2/FADD
positive regulation of tumor necrosis factor superfamily cytokine production	29	1.43517e-07	6.48935e-06	CD36/CYBB/FCER1G/TLR2/CD14/LY96/TLR1/PYCARD/DDX58/IFIH1/CD86/SASH3/TWIST1/CYBA/WNT5A/CD2/NOD2/CCR2/TLR4/HDAC1/TLR3/TNFRSF8/HLA-E/FZD5/PTAFR/CARD9/MAVS/FADD/DHX9
lymphocyte differentiation	87	1.57741e-07	7.07966e-06	ZBTB16/FCER1G/CYP26B1/RSAD2/LILRB2/HHEX/HLX/PTPRC/DOCK2/ADA/DOCK10/FZD7/PTPN6/CD86/LGALS1/VAV1/IRF1/GATA3/SASH3/BTK/IL18R1/MERTK/NCKAP1L/GPR18/ITGA4/ANXA1/RORC/CD74/JAG2/CD3D/CD8A/GAS6/CD79B/SMAD7/TGFBR2/CD2/SOX4/GPR183/CD1D/LCK/MFNG/BAX/ADAM17/CD83/HDAC5/SATB1/ITPKB/LYL1/AXL/SPINK5/SP3/LILRB4/BATF/MAFB/IL15/RAG1/INPP5D/FZD5/STAT3/RELB/PPP2R3C/CEBPG/MSH2/TBX21/PCID2/CD46/SART1/CD3E/IL12A/FLT3/SOC…
regulation of ERK1 and ERK2 cascade	83	1.72062e-07	7.6656e-06	CD36/MARCO/HTR2B/CCL4/CCR1/CSF1R/FN1/CCL2/PYCARD/GBP1/C5AR1/LYN/CCL8/GPNMB/CCL20/CCL18/CHI3L1/IL1B/CCL5/CD44/PTPN6/ADCYAP1/KDR/TREM2/TIE1/MERTK/DUSP1/CEACAM1/PDGFRA/DUSP6/LMO3/NRP1/CCL23/SPRY1/HRAS/CD74/CSK/NELFE/GAS6/PDGFD/NDRG4/CX3CL1/NOD2/GPR183/KARS/ATP6AP1/EPHA2/NDRG2/FGG/FPR2/FLT4/TLR4/TNIP1/SPRY4/TIMP3/TNF/AXL/ICAM1/NOTCH1/PRKD2/TRPV4/CFLAR/MAP2K1/GAREM1/FGFR3/ARRB2/FLT3/CCL25/PTEN/INSR/CC…
interferon-gamma production	37	1.81665e-07	8.03436e-06	ISG15/CD14/PYCARD/IRF8/BTN3A2/IL1B/TLR8/GATA3/SASH3/EBI3/LILRB1/IL18R1/PDE4B/IL18RAP/HRAS/HLA-DPB1/WNT5A/HLA-DPA1/GAS6/CD2/CCR2/TLR4/TLR3/TNF/AXL/FZD5/CEBPG/FAM49B/BTN3A1/CD244/CD3E/IL12A/TLR7/TNFSF4/ZC3H12A/FADD/SLC11A1
response to hypoxia	90	1.87028e-07	8.21137e-06	CYBB/RGCC/TLR2/CXCR4/POSTN/APOLD1/DPP4/UCP2/DDIT4/ADA/CASP1/HMOX1/PSMB10/PGF/ANGPT2/TWIST1/VEGFC/PSMB9/TIGAR/ANGPTL4/PTGS2/PSMB8/CYBA/RAMP2/TRPC6/PMAIP1/MMP2/ADM/GATA6/KCNMB1/CD38/PSMB6/TGFBR2/PLOD1/PSMC3/CD34/PKM/IRAK1/PLAT/LMNA/PSMC5/ADAM17/PSMA7/PSMA6/CASP3/ICAM1/NOTCH1/BMP7/PSMA4/NOL3/PSMD8/SIRT1/BNIP3/CFLAR/PRKCB/PINK1/PLOD2/CST3/PSMD4/EDNRA/NOS2/PLK3/RBX1/HIPK2/PSME1/ACVRL1/PTEN/PSMA3/PSEN2…
positive regulation of tumor necrosis factor production	28	1.88378e-07	8.21137e-06	CD36/CYBB/FCER1G/TLR2/CD14/LY96/TLR1/PYCARD/DDX58/IFIH1/SASH3/TWIST1/CYBA/WNT5A/CD2/NOD2/CCR2/TLR4/HDAC1/TLR3/TNFRSF8/HLA-E/FZD5/PTAFR/CARD9/MAVS/FADD/DHX9
endothelium development	42	1.96154e-07	8.48928e-06	CXCL10/APOLD1/ID1/IL1B/GJA4/KDR/PECAM1/SOX18/HEY1/CEACAM1/CDH5/GJA5/NRP1/TMEM100/PPP1R16B/NOTCH4/TNMD/BMPR2/SOX17/HEG1/CD34/S1PR1/PDE2A/CLIC4/ENG/TNF/EDF1/STARD13/ICAM1/NOTCH1/PRKD2/TNFRSF1A/MSN/CLDN5/FOXJ2/ACVRL1/HOXB5/BTG1/RAP2C/XDH/RHOA/PLOD3
regulation of interferon-gamma production	34	2.50665e-07	1.07715e-05	ISG15/CD14/PYCARD/IRF8/IL1B/TLR8/GATA3/SASH3/EBI3/LILRB1/IL18R1/PDE4B/HRAS/HLA-DPB1/WNT5A/HLA-DPA1/GAS6/CD2/CCR2/TLR4/TLR3/TNF/AXL/FZD5/CEBPG/FAM49B/CD244/CD3E/IL12A/TLR7/TNFSF4/ZC3H12A/FADD/SLC11A1
regulation of leukocyte degranulation	21	2.6752e-07	1.14148e-05	ITGB2/FCER1G/ADGRE2/CD300A/LYN/RAC2/ITGAM/FGR/HMOX1/IL13RA2/CEACAM1/STX4/FES/CCR2/VAMP8/C12orf4/PTAFR/CD84/CD177/STXBP1/AP1G1
alpha-beta T cell activation	40	2.82591e-07	1.19735e-05	ZBTB16/RSAD2/CD300A/HLX/DOCK2/ADA/CD86/IRF1/GATA3/SASH3/EBI3/LILRB1/IL18R1/NCKAP1L/STOML2/GPR18/ANXA1/RORC/ELF4/SMAD7/TGFBR2/GPR183/CCR2/CD83/SATB1/ITPKB/HLA-E/BATF/CD55/IL15/STAT3/RELB/TBX21/CD3E/IL12A/SOCS5/PLA2G2D/BCL6/TNFSF4/RHOA
positive regulation of leukocyte mediated immunity	36	3.2916e-07	1.37543e-05	ITGB2/FCER1G/C3/RSAD2/ITGAM/FGR/IL1B/VAV1/GATA3/SASH3/BTK/IL18RAP/CRTAM/STX4/NOD2/ARG1/HLA-E/TNF/VAMP8/NECTIN2/FZD5/FAM49B/CD40/MSH2/TBX21/PTAFR/IL12A/PAXIP1/UNG/CD177/TNFSF4/STXBP1/FADD/AP1G1/P2RX7/MALT1
interleukin-1-mediated signaling pathway	36	3.2916e-07	1.37543e-05	IL1R2/PSMB10/IL1B/PSMB9/PSMB8/MYD88/MAP3K8/PSMB6/PELI2/NOD2/PSMC3/IRAK1/ST18/PSMC5/PSMA7/PSMA6/PSMA4/PSMD8/MAP3K3/PELI1/VRK2/PSMD4/RBX1/PSME1/PSMA3/PSMD12/SQSTM1/PSMC4/PSMB1/TNIP2/CUL1/NFKB1/PSMD7/PSMD13/PSMC2/SKP1
leukocyte homeostasis	32	3.35282e-07	1.39142e-05	FCER1G/CXCR2/CORO1A/LYN/ADA/DOCK10/PDE4B/MERTK/NCKAP1L/TSC22D3/MEF2C/PMAIP1/ANXA1/CD74/GPR183/BAX/TNFAIP3/CCR2/ADAM17/ITPKB/CASP3/AXL/RAG1/PPP2R3C/LAT/PKN1/CACNA1F/FLT3/BCL10/FADD/P2RX7/PIK3CD
neutrophil chemotaxis	33	3.39241e-07	1.39827e-05	S100A8/ITGB2/CCL4/FCER1G/C3AR1/CXCR2/S100A12/CCL2/C5AR1/CXCL8/S100A9/RAC2/CCL8/CXCL2/LGALS3/CCL20/CCL18/IL1B/CCL5/VAV1/PDE4B/CKLF/NCKAP1L/CCL23/CD74/CX3CL1/CSF3R/MPP1/CXCL3/THBS4/CCL25/CCL13/PIK3CD
blood coagulation	88	3.70141e-07	1.50941e-05	CD36/COL1A2/FCER1G/SERPINE1/S100A9/TFPI2/LYN/RAC2/MAFF/HPSE/PLEK/COL3A1/GNA15/PTPN6/VAV1/IRF1/SH2B3/GATA3/PLSCR1/LCP2/EHD3/PLAUR/A2M/THBD/SERPING1/SERPINA1/MICAL1/MERTK/CEACAM1/PDGFRA/TRPC6/SERPIND1/ENTPD1/PRKAR2B/COL1A1/PROCR/F8/SELP/GATA6/GAS6/PDGFD/PRKCH/CLIC1/ZFPM2/P2RX4/PRCP/ANXA5/CD34/IRF2/LCK/FGG/RHOG/PLAT/TLR4/HDAC1/AXL/DOCK6/FZD6/NOS3/PRKCB/CD40/NFE2/SERPINB2/LAT/RCOR1/DOCK1/MYL12A/ARRB2…
hemostasis	89	3.71186e-07	1.50941e-05	CD36/COL1A2/FCER1G/SERPINE1/S100A9/TFPI2/LYN/RAC2/MAFF/HPSE/PLEK/COL3A1/GNA15/PTPN6/VAV1/IRF1/SH2B3/GATA3/PLSCR1/LCP2/EHD3/PLAUR/A2M/THBD/SERPING1/SERPINA1/MICAL1/MERTK/CEACAM1/PDGFRA/TRPC6/SERPIND1/ENTPD1/PRKAR2B/COL1A1/PROCR/F8/SELP/GATA6/GAS6/PDGFD/PRKCH/CLIC1/ZFPM2/P2RX4/PRCP/ANXA5/CD34/IRF2/LCK/FGG/RHOG/PLAT/TLR4/HDAC1/FLI1/AXL/DOCK6/FZD6/NOS3/PRKCB/CD40/NFE2/SERPINB2/LAT/RCOR1/DOCK1/MYL12A/…
positive regulation of ERK1 and ERK2 cascade	67	3.80989e-07	1.53097e-05	CD36/MARCO/HTR2B/CCL4/CCR1/CSF1R/CCL2/PYCARD/C5AR1/CCL8/GPNMB/CCL20/CCL18/CHI3L1/CCL5/CD44/ADCYAP1/KDR/TREM2/TIE1/MERTK/PDGFRA/NRP1/CCL23/HRAS/CD74/NELFE/GAS6/PDGFD/NDRG4/CX3CL1/NOD2/GPR183/KARS/ATP6AP1/EPHA2/FGG/FPR2/FLT4/TLR4/TNF/AXL/ICAM1/NOTCH1/PRKD2/TRPV4/CFLAR/MAP2K1/GAREM1/FGFR3/ARRB2/FLT3/CCL25/PTEN/INSR/CCL13/MT3/SHC1/ERBB4/EPHA7/APP/CD4/NPY5R/PDGFB/ABCA7/EGFR/EPHB2
myeloid leukocyte cytokine production	14	3.81543e-07	1.53097e-05	CD36/FCER1G/HMOX1/CHGA/WNT5A/CD74/GAS6/CUEDC2/GPRC5B/TLR4/NR4A3/SIRT1/BCL10/BCL6
positive regulation of chemotaxis	43	3.87023e-07	1.54274e-05	CXCL10/CCL4/C3AR1/PLA2G7/CCR1/CXCR2/SERPINE1/C5AR1/CXCL8/RAC2/CXCL11/CXCL2/PGF/CDH13/CCL5/KDR/VEGFC/NCKAP1L/NRP1/WNT5A/CD74/STX4/GAS6/BMPR2/PDGFD/PPM1F/KARS/P2RX4/FPR2/S1PR1/CCR2/ADAM17/ADAM10/PRKD2/PRKD1/TRPV4/CXCL3/THBS4/IL12A/CREB3/SWAP70/PDGFB/CMKLR1
coagulation	89	4.25063e-07	1.6833e-05	CD36/COL1A2/FCER1G/SERPINE1/S100A9/TFPI2/LYN/RAC2/MAFF/HPSE/PLEK/COL3A1/GNA15/PTPN6/VAV1/IRF1/SH2B3/GATA3/PLSCR1/LCP2/EHD3/PLAUR/A2M/THBD/SERPING1/SERPINA1/MICAL1/MERTK/CEACAM1/PDGFRA/TRPC6/SERPIND1/ENTPD1/PRKAR2B/COL1A1/PROCR/F8/SELP/GATA6/GAS6/PDGFD/PRKCH/CLIC1/ZFPM2/P2RX4/PRCP/ANXA5/CD34/IRF2/LCK/FGG/RHOG/PLAT/TLR4/HDAC1/AXL/DOCK6/FZD6/NOS3/PRKCB/CD40/NFE2/SERPINB2/LAT/RCOR1/DOCK1/MYL12A/ARRB2…
regulation of small molecule metabolic process	116	4.41343e-07	1.73643e-05	CXCL10/CYP27B1/PHLDA2/APOC1/IGF1/CXCL11/P2RY13/PLEK/DDIT4/PSMB10/DKK3/PDK4/IL1B/PPP1CA/SNAI2/TWIST1/CDA/CHGA/PSMB9/TIGAR/PTGS2/PSMB8/PPIF/RAMP2/CEACAM1/PMAIP1/APOC3/ADM/TSPO/NR1H3/IGFBP4/ANXA1/PPARG/RORC/FDPS/PFKFB3/WNT5A/IGFBP5/TRIB3/PSMB6/GNAI2/PSMC3/PID1/NUP85/CCR2/PSMC5/CYP51A1/LDLR/SQLE/PSMA7/ME2/PSMA6/TNF/PMVK/NR4A3/PSMA4/PSMD8/NOS3/TIMP2/SIRT1/GABBR1/PINK1/PFKFB2/STAT3/DRD5/PTAFR/PIBF1/INS…
positive regulation of adaptive immune response	31	4.52043e-07	1.76705e-05	FCER1G/C3/RSAD2/PYCARD/HLX/ADA/IL1B/GATA3/SASH3/BTK/ANXA1/CCR2/HLA-E/TNF/NECTIN2/SIRT1/FZD5/FAM49B/CD40/MSH2/TBX21/IL12A/PAXIP1/SOCS5/UNG/TNFSF4/FADD/CD4/SLC11A1/P2RX7/MALT1
cellular response to peptide	90	4.85987e-07	1.88756e-05	CD36/IGF1/LYN/UCP2/AGTR1/CRHBP/TCIRG1/ID1/PTPRE/PDK4/IL1B/KLF2/GHR/CYBA/CEACAM1/FBN1/ADCY7/ADRB2/DDX11/PRKAR2B/PPARG/RAB31/APRT/CASP4/CSK/TRIB3/GNG11/NOD2/NCK1/ATP6AP1/PID1/FPR2/PKM/APEX1/ATP6V0D1/TLR4/PIK3R3/AKR1B1/ARG1/HDAC5/ATP6V0A2/STAT1/ADCY1/NR4A3/CCND3/ADCY3/LPIN1/KANK1/KLF3/SIRT1/CFLAR/PRKCB/SOCS2/NGFR/GCLC/EIF4EBP1/STAT3/ATP6V1G2/MARS/STAT5A/KLF11/GRB2/INPP5K/RAB8B/CAMK2A/PDK2/CYFIP1/PRK…
regulation of peptide secretion	110	4.9868e-07	1.92452e-05	FCN1/S100A8/HTR2B/RGCC/TLR2/CD14/IGF1/CSF1R/FN1/RSAD2/POSTN/TLR1/PYCARD/DPP4/GBP1/S100A9/LYN/UCP2/IL1R2/FGR/CRHBP/DDX58/CASP1/IFIH1/CLEC5A/IL1B/CCL5/SYT11/ADCYAP1/TLR8/GATA3/TWIST1/NOV/SRGN/VEGFC/MARCKS/LRRC32/LILRB1/MAP4K4/MYRIP/GJA5/CRTAM/BANK1/NR1H3/HYAL2/RAPGEF4/ANXA1/SYBU/WNT5A/CD74/STX4/TNFRSF4/GAS6/CD38/CARD8/MMP12/CD2/SOX4/NOD2/GSDMD/KARS/P3H1/CD34/FGG/TLR4/KCNN4/HDAC1/PPID/CD58/KCNS3/SID…
adaptive immune response based on somatic recombination of immune receptors built from immunoglobulin superfamily domains	82	5.4258e-07	2.08069e-05	C1QB/C1QA/KDM5D/FCER1G/C3/RSAD2/IRF7/HLX/PTPRC/HLA-DQB1/ADA/MICB/BTN3A2/BTN3A3/IL13RA2/IL1B/PTPN6/TLR8/GATA3/SASH3/BTK/C6/EBI3/SERPING1/LILRB1/IL18R1/IL18RAP/CEACAM1/MEF2C/RFTN1/MICA/ANXA1/RORC/HRAS/C2/CD74/TRBC1/C1R/CD8A/TRDC/SMAD7/GCNT3/TNFAIP3/CCR2/EMP2/TLR4/ADAM17/ARG1/C1S/HLA-E/TNF/ICAM1/BATF/NECTIN2/CD55/INPP5D/FZD5/STAT3/RELB/FAM49B/CD40/MSH2/TBX21/DENND1B/CD46/PKN1/IL12A/THOC1/PAXIP1/SOCS…
response to decreased oxygen levels	90	5.5485e-07	2.11436e-05	CYBB/RGCC/TLR2/CXCR4/POSTN/APOLD1/DPP4/UCP2/DDIT4/ADA/CASP1/HMOX1/PSMB10/PGF/ANGPT2/TWIST1/VEGFC/PSMB9/TIGAR/ANGPTL4/PTGS2/PSMB8/CYBA/RAMP2/TRPC6/PMAIP1/MMP2/ADM/GATA6/KCNMB1/CD38/PSMB6/TGFBR2/PLOD1/PSMC3/CD34/PKM/IRAK1/PLAT/LMNA/PSMC5/ADAM17/PSMA7/PSMA6/CASP3/ICAM1/NOTCH1/BMP7/PSMA4/NOL3/PSMD8/SIRT1/BNIP3/CFLAR/PRKCB/PINK1/PLOD2/CST3/PSMD4/EDNRA/NOS2/PLK3/RBX1/HIPK2/PSME1/ACVRL1/PTEN/PSMA3/PSEN2…
regulation of type I interferon production	41	5.67652e-07	2.14963e-05	ISG15/TLR2/CD14/PYCARD/IRF7/DDX58/IFIH1/HERC5/NMI/TLR8/IFI16/IRF1/LILRB1/TRIM21/MYD88/HMGB2/UBE2L6/UBA7/MMP12/RNF125/POLR2E/DHX58/TREX1/IRAK1/DDX3X/TNFAIP3/POLR3C/TLR4/PQBP1/TLR3/STAT1/REL/POLR2L/RELB/POLR3D/LRRFIP1/TLR7/DDX41/MAVS/NFKB1/DHX9
positive regulation of interleukin-6 production	29	5.88709e-07	2.21552e-05	CD36/FCER1G/TLR2/TLR1/PYCARD/LILRB2/DDX58/IFIH1/IL1B/ADCYAP1/TLR8/TWIST1/CYBA/MYD88/HYAL2/WNT5A/NOD2/TLR4/TLR3/TNF/MAPK13/TRPV4/PTAFR/CARD9/TLR7/MAVS/TNFSF4/DHX9/P2RX7
lymphocyte migration	34	6.09815e-07	2.28078e-05	CXCL10/CCL4/ECM1/CCL2/PYCARD/CXCL11/CCL8/CCL20/CCL18/CCL5/GATA3/STK10/CKLF/CCL23/ITGA4/WNT5A/GAS6/CX3CL1/GPR183/S1PR1/CCR2/ADAM17/ADAM10/MSN/TBX21/CCL25/CCL13/WASL/CH25H/APP/FADD/PADI2/RHOA/PIK3CD
regulation of protein secretion	104	6.22189e-07	2.31279e-05	FCN1/HTR2B/RGCC/TLR2/CD14/IGF1/CSF1R/FN1/RSAD2/POSTN/TLR1/PYCARD/DPP4/GBP1/LYN/UCP2/IL1R2/FGR/DDX58/CASP1/IFIH1/CLEC5A/IL1B/CCL5/SYT11/TLR8/GATA3/TWIST1/NOV/SRGN/VEGFC/MARCKS/LRRC32/LILRB1/MAP4K4/MYRIP/GJA5/CRTAM/BANK1/NR1H3/HYAL2/RAPGEF4/ANXA1/SYBU/WNT5A/STX4/TNFRSF4/GAS6/CD38/CARD8/MMP12/CD2/SOX4/NOD2/GSDMD/KARS/P3H1/CD34/FGG/TLR4/KCNN4/HDAC1/PPID/CD58/KCNS3/SIDT2/HLA-E/TNF/TRPV4/PFKFB2/TLR5/FZ…
platelet degranulation	42	6.7131e-07	2.48016e-05	CD36/FCER1G/CFD/IGF1/ECM1/FN1/SERPINE1/LYN/PLEK/LHFPL2/ACTN1/SRGN/VEGFC/A2M/SERPING1/CLEC3B/PECAM1/SERPINA1/TOR4A/TUBA4A/MANF/F8/SELP/ITIH3/GAS6/LGALS3BP/QSOX1/PHACTR2/ANXA5/FGG/OLA1/TAGLN2/TIMP3/CD63/FAM49B/GTPBP2/PROS1/APP/STXBP1/ENDOD1/PDGFB/PSAP
regulation of leukocyte chemotaxis	38	6.83767e-07	2.50696e-05	CXCL10/CCL4/C3AR1/PLA2G7/CCR1/CXCR2/CCL2/SERPINE1/C5AR1/CXCL8/LYN/RAC2/CXCL11/CXCL2/PGF/CCL5/NOV/VEGFC/NCKAP1L/GPR18/WNT5A/CD74/GAS6/KARS/FPR2/MPP1/CCR2/ADAM17/ADAM10/TRPV4/CXCL3/MMP28/THBS4/IL12A/CREB3/SWAP70/PADI2/CMKLR1
regulation of interleukin-8 production	26	6.86837e-07	2.50696e-05	FCN1/TLR2/CD14/TLR1/PYCARD/SERPINE1/DDX58/IL1B/TLR8/HYAL2/ANXA1/WNT5A/CD2/NOD2/TLR4/CD58/TLR3/TNF/PRKD2/TLR5/CD244/BCL10/TLR7/MAVS/FFAR2/FADD
mast cell activation involved in immune response	21	7.01767e-07	2.53096e-05	FCER1G/ADGRE2/CD300A/LYN/RAC2/FGR/HMOX1/IL13RA2/BTK/CHGA/MILR1/FES/NR4A3/VAMP8/C12orf4/LAT/CD84/SNAP23/STXBP1/LAT2/PIK3CD
mast cell degranulation	21	7.01767e-07	2.53096e-05	FCER1G/ADGRE2/CD300A/LYN/RAC2/FGR/HMOX1/IL13RA2/BTK/CHGA/MILR1/FES/NR4A3/VAMP8/C12orf4/LAT/CD84/SNAP23/STXBP1/LAT2/PIK3CD
type I interferon production	41	7.23138e-07	2.5926e-05	ISG15/TLR2/CD14/PYCARD/IRF7/DDX58/IFIH1/HERC5/NMI/TLR8/IFI16/IRF1/LILRB1/TRIM21/MYD88/HMGB2/UBE2L6/UBA7/MMP12/RNF125/POLR2E/DHX58/TREX1/IRAK1/DDX3X/TNFAIP3/POLR3C/TLR4/PQBP1/TLR3/STAT1/REL/POLR2L/RELB/POLR3D/LRRFIP1/TLR7/DDX41/MAVS/NFKB1/DHX9
response to extracellular stimulus	117	7.48105e-07	2.66633e-05	CXCL10/CYP27B1/CYBB/IGF1/POSTN/G6PC/SELL/LYN/UCP2/TNC/PON1/ADA/CASP1/HMOX1/SPP1/UPP1/PDK4/IL1B/SNAI2/ADCYAP1/IFI16/PTGS2/CYBA/ABCA1/ADRB2/PMAIP1/ADM/RRP8/TSPO/FAS/COL1A1/PIK3C2B/PPARG/C2/FOLR2/EIF2AK2/CCND1/GAS6/BMPR2/NUDT1/TGFBR2/NOD2/GSDMD/P2RX4/GNAI2/SLC38A2/PKM/ASNS/PIM1/ARG1/LDLR/PYY/STAT1/AXL/GLRX2/ICAM1/FADS1/BMP7/TRIM24/SIPA1/GABARAPL1/PRKD1/RRAGC/IL15/SIRT1/TRPV4/KYNU/GCLC/ASGR1/CST3/CD4…
regulation of extrinsic apoptotic signaling pathway	48	7.66659e-07	2.71648e-05	CX3CR1/IFI6/IGF1/SRPX/PYCARD/SERPINE1/TNFSF10/HMOX1/LGALS3/IL1B/PPP1CA/SNAI2/BID/PMAIP1/NRP1/ITM2C/HMGB2/FAS/HYAL2/STX4/EYA2/CX3CL1/FGG/BAX/LMNA/TNFAIP3/TIMP3/TNF/ICAM1/NOL3/NOS3/WWOX/CFLAR/GCLC/UNC5B/BMPR1B/RBCK1/TMBIM1/BCL10/PTEN/SP100/RNF34/YAP1/PDIA3/GCLM/PAK2/FADD/ZMYND11
neutrophil migration	35	7.84706e-07	2.76426e-05	S100A8/ITGB2/CCL4/FCER1G/C3AR1/CXCR2/S100A12/CCL2/C5AR1/CXCL8/S100A9/RAC2/CCL8/CXCL2/LGALS3/CCL20/CCL18/IL1B/CCL5/VAV1/PECAM1/PDE4B/CKLF/NCKAP1L/CCL23/CD74/CX3CL1/CSF3R/MPP1/CXCL3/THBS4/CCL25/CD177/CCL13/PIK3CD
peptidyl-tyrosine modification	95	7.90158e-07	2.76738e-05	CD36/HCK/ITGB2/IGF1/SAMSN1/CSF1R/CD300A/HCLS1/LYN/FGR/SLA/CCL5/CD44/PTPN6/KDR/BTK/VEGFC/TREM2/TPST2/GHR/TIE1/MERTK/PDGFRA/CRLF1/NRP1/BANK1/HYAL2/CD74/EIF2AK2/CSK/GAS6/IL3RA/PDGFD/CSPG4/FES/GPRC5B/LCK/EPHA2/TPST1/FLT4/ADAM17/HDAC1/CLK4/CNTN1/CLK1/STAP2/MATK/LRP4/AXL/ICAM1/TRIM24/TNFRSF1A/CNOT7/ITGA5/IL15/EFNA1/STAT3/CDC37/CD40/PIBF1/STAT5A/GRB2/CLK2/MAP2K1/THBS4/CD3E/IL12A/FGFR3/ARRB2/FLT3/SOCS5/H…
mononuclear cell migration	30	8.38118e-07	2.91848e-05	CXCL10/CCL4/C3AR1/PLA2G7/CCR1/S100A12/CCL2/SERPINE1/C5AR1/LYN/CCL8/LGALS3/CCL20/CCL18/CCL5/NOV/CCL23/ANXA1/PDGFD/CX3CL1/KARS/FPR2/CCR2/TNF/TRPV4/CREB3/CCL25/CCL13/PDGFB/CMKLR1
positive regulation of interleukin-8 secretion	11	8.44447e-07	2.92372e-05	FCN1/TLR2/CD14/TLR1/PYCARD/HYAL2/WNT5A/CD2/CD58/CD244/FFAR2
negative regulation of leukocyte apoptotic process	22	8.7571e-07	3.00143e-05	IDO1/FCER1G/CXCR2/IRF7/HCLS1/ADA/CCR5/CCL5/LILRB1/MERTK/TSC22D3/CD74/GAS6/NOD2/ITPKB/AXL/EFNA1/RAG1/IRS2/BCL10/BCL6/FADD
T cell differentiation	63	8.76799e-07	3.00143e-05	ZBTB16/FCER1G/CYP26B1/RSAD2/LILRB2/HLX/PTPRC/DOCK2/ADA/FZD7/CD86/VAV1/IRF1/GATA3/SASH3/IL18R1/NCKAP1L/GPR18/ANXA1/RORC/CD74/JAG2/CD3D/CD8A/SMAD7/TGFBR2/CD2/SOX4/GPR183/CD1D/LCK/ADAM17/CD83/SATB1/ITPKB/SPINK5/SP3/LILRB4/BATF/MAFB/IL15/RAG1/FZD5/STAT3/RELB/TBX21/CD46/SART1/CD3E/IL12A/SOCS5/LEPR/PLA2G2D/METTL3/CBFB/BCL6/FZD8/TNFSF4/ZMIZ1/FADD/CD4/RHOA/PIK3CD
ERK1 and ERK2 cascade	84	9.50336e-07	3.23488e-05	CD36/MARCO/HTR2B/CCL4/IGF1/CCR1/CSF1R/FN1/CCL2/PYCARD/GBP1/C5AR1/LYN/CCL8/GPNMB/CCL20/CCL18/CHI3L1/IL1B/CCL5/CD44/PTPN6/ADCYAP1/KDR/TREM2/TIE1/MERTK/DUSP1/CEACAM1/PDGFRA/DUSP6/LMO3/NRP1/CCL23/SPRY1/HRAS/CD74/CSK/NELFE/GAS6/PDGFD/NDRG4/CX3CL1/NOD2/GPR183/KARS/ATP6AP1/EPHA2/NDRG2/FGG/FPR2/FLT4/TLR4/TNIP1/SPRY4/TIMP3/TNF/AXL/ICAM1/NOTCH1/PRKD2/TRPV4/CFLAR/MAP2K1/GAREM1/FGFR3/ARRB2/FLT3/CCL25/PTEN/IN…
regulation of inflammatory response	100	1.19844e-06	4.05663e-05	C1QB/C1QA/S100A8/HCK/IDO1/CCL4/FCER1G/TLR2/C3AR1/FABP4/C3/PLA2G7/S100A12/PYCARD/TNFRSF1B/SERPINE1/C5AR1/S100A9/LYN/CFB/IL1R2/AGTR1/ADA/CASP1/CFP/SELE/CCL18/IL1B/CCL5/MGLL/ADCYAP1/GATA3/NOV/BTK/WFDC1/A2M/C6/SERPING1/PTGS2/CDH5/MYD88/CCL23/NR1H3/PER1/HYAL2/ANXA1/PPARG/RORC/C2/WNT5A/CASP4/C1R/CUEDC2/CX3CL1/GPRC5B/NOD2/KARS/TNFAIP3/TNFAIP6/CCR2/TLR4/PDE2A/TNIP1/CALCRL/LDLR/C1S/TLR3/PSMA6/TNF/MAPK13/V…
positive regulation of cytokine production involved in immune response	18	1.23317e-06	4.1092e-05	CD36/FCER1G/RSAD2/GATA3/SASH3/WNT5A/CD74/GPRC5B/NOD2/KARS/TLR4/NR4A3/FZD5/HK1/BCL10/TNFSF4/FFAR2/MALT1
regulation of T cell receptor signaling pathway	18	1.23317e-06	4.1092e-05	CD300A/GBP1/ADA/LGALS3/PTPN6/CEACAM1/LCK/KCNN4/RPS3/PRKD2/LILRB4/NECTIN2/PVRIG/CACNA1F/BCL10/DUSP22/ELF1/MALT1
cellular response to drug	86	1.23432e-06	4.1092e-05	CYBB/CRHBP/DDIT4/HMOX1/ID1/GNA15/IL1B/CD69/KDR/KLF2/MSX1/PTGS2/CYBA/PDE4B/PPIF/IL18RAP/ADCY7/TRPC6/DDX11/MEF2C/ANXA1/FOLR2/GAS6/KCNMB1/PDGFD/CACNA1S/KLF9/NME1/NOD2/PPM1F/P2RX4/GNAI2/APEX1/NR3C1/TNFAIP3/PDE2A/GNAI1/ARG1/RPS3/TLR3/TNF/ADCY1/NR4A3/AXL/CHRM3/MAPK13/ADCY3/ICAM1/RAP2A/SIRT1/BNIP3/CFLAR/PINK1/GCLC/EIF4EBP1/CST3/PTAFR/CASQ2/PCNA/NOS2/NCOA1/RBM22/ATG7/ZNF277/NUP93/PTEN/HTR1B/SLC31A1/MT3/H…
interleukin-15-mediated signaling pathway	10	1.34605e-06	4.43244e-05	IL15RA/IL2RG/IL15/STAT3/IL2RB/STAT5A/GRB2/SHC1/CD4/JAK1
cellular response to interleukin-15	10	1.34605e-06	4.43244e-05	IL15RA/IL2RG/IL15/STAT3/IL2RB/STAT5A/GRB2/SHC1/CD4/JAK1
extracellular matrix organization	86	1.40549e-06	4.60316e-05	COL6A3/COL1A2/ITGB2/RGCC/COMP/MMP1/CTSS/FN1/POSTN/DPP4/SERPINE1/LCP1/ITGAM/PXDN/TNC/TGFBI/MMP9/COL3A1/SPP1/COL5A2/COL4A1/ICAM2/CD44/SERPINH1/KDR/COL6A2/A2M/COL4A2/NID1/PECAM1/THBS2/RAMP2/LAMB2/FBN1/MMP2/ITGA8/COL4A3/ITGAX/ITGA10/COL1A1/ITGA4/NPHS1/KLK7/ITGAL/COL7A1/GAS6/JAM2/FSCN1/CTSK/MMP12/BGN/ADAM12/COL4A4/FGG/LAMA2/LAMC1/FBN2/EFEMP2/ADAM10/ENG/ITGB6/TNF/ICAM1/NOTCH1/SPINK5/COLGALT1/TIMP2/ITGA…
positive regulation of type I interferon production	28	1.52634e-06	4.95322e-05	TLR2/CD14/IRF7/DDX58/IFIH1/TLR8/IFI16/IRF1/MYD88/HMGB2/MMP12/POLR2E/DHX58/IRAK1/DDX3X/POLR3C/TLR4/PQBP1/TLR3/STAT1/POLR2L/POLR3D/LRRFIP1/TLR7/DDX41/MAVS/NFKB1/DHX9
response to nutrient levels	110	1.52872e-06	4.95322e-05	CXCL10/CYP27B1/CYBB/IGF1/POSTN/G6PC/SELL/UCP2/TNC/PON1/ADA/CASP1/HMOX1/SPP1/UPP1/PDK4/IL1B/SNAI2/ADCYAP1/IFI16/PTGS2/CYBA/ABCA1/ADRB2/PMAIP1/ADM/RRP8/TSPO/FAS/COL1A1/PIK3C2B/PPARG/C2/FOLR2/EIF2AK2/CCND1/GAS6/BMPR2/TGFBR2/NOD2/P2RX4/GNAI2/SLC38A2/PKM/ASNS/PIM1/ARG1/LDLR/PYY/STAT1/ICAM1/FADS1/BMP7/TRIM24/GABARAPL1/PRKD1/RRAGC/IL15/SIRT1/TRPV4/KYNU/GCLC/CST3/CD40/PPM1D/MARS/PCNA/PDK2/NCOA1/ATG7/ALPL…
positive regulation of adaptive immune response based on somatic recombination of immune receptors built from immunoglobulin superfamily domains	29	1.5499e-06	4.99512e-05	FCER1G/C3/RSAD2/HLX/ADA/IL1B/GATA3/SASH3/BTK/ANXA1/CCR2/HLA-E/TNF/NECTIN2/FZD5/FAM49B/CD40/MSH2/TBX21/IL12A/PAXIP1/SOCS5/UNG/TNFSF4/FADD/CD4/SLC11A1/P2RX7/MALT1
positive regulation of lymphocyte proliferation	42	1.67812e-06	5.35145e-05	IGF1/PYCARD/LILRB2/CORO1A/PTPRC/ADA/IL1B/CCL5/CD86/SASH3/EBI3/NCKAP1L/MEF2C/HLA-DMB/ANXA1/HLA-DPB1/CD74/HLA-DPA1/TNFRSF4/CD38/TGFBR2/GPR183/NCK1/CD1D/CCR2/TLR4/RPS3/HLA-E/PELI1/CD55/IL15/CD40/CD46/CD3E/IL12A/IRS2/CD320/EFNB1/BCL6/TNFSF4/FADD/CD4
negative regulation of lymphocyte activation	42	1.67812e-06	5.35145e-05	MNDA/IDO1/SAMSN1/CD300A/LILRB2/LYN/HLX/LST1/GPNMB/LGALS3/PTPN6/CD86/IRF1/BTK/LRRC32/LILRB1/MERTK/CEACAM1/BANK1/MICA/ANXA1/CD74/SMAD7/TNFAIP3/ARG1/CASP3/AXL/MAD1L1/PELI1/INPP5D/TBX21/PIBF1/PKN1/THOC1/SOCS5/PLA2G2D/RHBDD3/DUSP22/BCL6/TNFSF4/HMGB3/BTN2A2
mast cell mediated immunity	21	1.70756e-06	5.41282e-05	FCER1G/ADGRE2/CD300A/LYN/RAC2/FGR/HMOX1/IL13RA2/BTK/CHGA/MILR1/FES/NR4A3/VAMP8/C12orf4/LAT/CD84/SNAP23/STXBP1/LAT2/PIK3CD
viral entry into host cell	39	1.71524e-06	5.41282e-05	FCN1/PTX3/CXCR4/MRC1/DPP4/FCN3/IFITM1/CLEC5A/CCR5/CD86/LGALS1/TRIM21/HYAL2/EFNB2/CD74/TNFRSF4/GAS6/WWP1/CTSB/EPHA2/LDLR/TRIM38/ITGB6/AXL/ICAM1/TNFRSF14/VAMP8/IFITM2/SLC52A2/ITGA5/NECTIN2/CD55/TRIM5/CD46/SCARB2/NUP153/DYNLT1/CD4/EGFR
regulation of cysteine-type endopeptidase activity	67	1.88439e-06	5.9158e-05	S100A8/IFI6/PYCARD/LTF/TNFRSF1B/S100A9/MMP9/CASP1/TNFSF10/TNFAIP8/IFI27/CD44/CST6/IFI16/PLAUR/PSMB9/BID/PTGS2/MICAL1/DHCR24/CST7/PMAIP1/COL4A3/FAS/PPARG/CASP4/GAS6/CARD8/NDUFA13/PPM1F/LCK/BAX/BCAP31/ST18/DDX3X/RPS6KA1/RPS3/CASP3/TNF/CASP7/NOL3/TNFSF15/SIRT1/CFLAR/RAG1/NGFR/RPS6KA3/CST3/PCID2/BIRC3/ARL6IP5/ARRB2/BCL10/DLC1/RNF34/MT3/MAPT/DNAJB6/EPHA7/PAK2/HIP1R/FADD/TRIAP1/FIS1/IFT57/XDH/RHOA
peptidyl-tyrosine phosphorylation	93	1.90765e-06	5.95797e-05	CD36/HCK/ITGB2/IGF1/SAMSN1/CSF1R/CD300A/HCLS1/LYN/FGR/SLA/CCL5/CD44/PTPN6/KDR/BTK/VEGFC/TREM2/GHR/TIE1/MERTK/PDGFRA/CRLF1/NRP1/BANK1/HYAL2/CD74/EIF2AK2/CSK/GAS6/IL3RA/PDGFD/CSPG4/FES/GPRC5B/LCK/EPHA2/FLT4/ADAM17/HDAC1/CLK4/CNTN1/CLK1/STAP2/MATK/LRP4/AXL/ICAM1/TRIM24/TNFRSF1A/CNOT7/ITGA5/IL15/EFNA1/STAT3/CDC37/CD40/PIBF1/STAT5A/GRB2/CLK2/MAP2K1/THBS4/CD3E/IL12A/FGFR3/ARRB2/FLT3/SOCS5/HAX1/DYRK2/IN…
positive regulation of establishment of protein localization	109	1.9457e-06	6.04563e-05	FCN1/HTR2B/RGCC/TLR2/CD14/IGF1/CSF1R/POSTN/TLR1/PYCARD/RAC2/ITGAM/GZMB/FGR/DDX58/CASP1/IFIH1/CLEC5A/RNASE2/IL1B/MICALL2/TLR8/GATA3/TWIST1/VEGFC/BID/PTGS2/YWHAH/MYRIP/PMAIP1/CRTAM/ITGAX/HYAL2/CAMK1/SYBU/WNT5A/STX4/TNFRSF4/GAS6/CD38/CARD8/CTSK/MMP12/CD2/STOM/SOX4/NOD2/GSDMD/KARS/CD34/FGG/BCAP31/PTP4A3/TLR4/KCNN4/PPID/CD58/ZPR1/FAM20B/HLA-E/TNF/CCT7/WDR46/PSMD8/PPP1R13B/TRPV4/CEP131/PINK1/PFKFB2/FZD…
positive regulation of mononuclear cell proliferation	42	2.09147e-06	6.35075e-05	IGF1/PYCARD/LILRB2/CORO1A/PTPRC/ADA/IL1B/CCL5/CD86/SASH3/EBI3/NCKAP1L/MEF2C/HLA-DMB/ANXA1/HLA-DPB1/CD74/HLA-DPA1/TNFRSF4/CD38/TGFBR2/GPR183/NCK1/CD1D/CCR2/TLR4/RPS3/HLA-E/PELI1/CD55/IL15/CD40/CD46/CD3E/IL12A/IRS2/CD320/EFNB1/BCL6/TNFSF4/FADD/CD4
positive regulation of production of molecular mediator of immune response	28	2.09707e-06	6.35075e-05	CD36/FCER1G/RSAD2/GATA3/SASH3/WNT5A/CD74/STX4/KLK7/TNFRSF4/GPRC5B/NOD2/KARS/TLR4/HLA-E/NR4A3/FZD5/HK1/CD40/MSH2/TBX21/CD244/PAXIP1/BCL10/UNG/TNFSF4/FFAR2/MALT1
regulation of cysteine-type endopeptidase activity involved in apoptotic process	60	2.10083e-06	6.35075e-05	S100A8/IFI6/PYCARD/TNFRSF1B/S100A9/MMP9/CASP1/TNFSF10/TNFAIP8/IFI27/CD44/PLAUR/BID/PTGS2/MICAL1/DHCR24/PMAIP1/COL4A3/FAS/PPARG/CASP4/GAS6/CARD8/NDUFA13/PPM1F/LCK/BAX/BCAP31/ST18/DDX3X/RPS6KA1/RPS3/CASP3/TNF/CASP7/NOL3/TNFSF15/SIRT1/CFLAR/RAG1/NGFR/RPS6KA3/BIRC3/ARL6IP5/ARRB2/BCL10/DLC1/RNF34/MT3/MAPT/DNAJB6/EPHA7/PAK2/HIP1R/FADD/TRIAP1/FIS1/IFT57/XDH/RHOA
vasculogenesis	29	2.10679e-06	6.35075e-05	HHEX/APLNR/KDR/SOX18/HEY1/TIE1/RAMP2/CEACAM1/TIPARP/ADM/TMEM100/EGFL7/SOX17/RASIP1/HEG1/TGFBR2/ZFPM2/CD34/FLT4/EMP2/ENG/NOTCH1/RASA1/FZD4/PAXIP1/YAP1/ZMIZ1/SMO/XDH
lymphocyte costimulation	29	2.10679e-06	6.35075e-05	HLA-DQA1/DPP4/LYN/HLA-DQB1/PTPN6/CD86/LGALS1/VAV1/HLA-DRA/CD247/EFNB2/NPHS1/HLA-DPB1/TRBC1/HLA-DPA1/CD3D/CSK/MAP3K8/HLA-DRB1/LCK/TNFRSF14/GRB2/CD3E/CD320/EFNB1/MAP3K14/TNFSF4/PAK2/CD4
cellular response to mechanical stimulus	29	2.10679e-06	6.35075e-05	KCNJ2/CASP1/IL1B/TLR8/IRF1/PTGS2/CYBA/MYD88/FAS/COL1A1/GADD45A/PIEZO2/SLC38A2/TLR4/PDE2A/TLR3/ENG/TNFRSF8/TNFRSF1A/BNIP3/TLR5/GCLC/CD40/BCL10/TLR7/MAP3K14/NFKB1/FADD/EGFR
response to nutrient	58	2.28686e-06	6.85943e-05	CXCL10/CYP27B1/CYBB/POSTN/SELL/TNC/ADA/CASP1/HMOX1/SPP1/IL1B/SNAI2/PTGS2/CYBA/ABCA1/TSPO/COL1A1/PPARG/C2/FOLR2/CCND1/GAS6/TGFBR2/NOD2/P2RX4/GNAI2/PKM/PIM1/ARG1/STAT1/BMP7/TRIM24/IL15/KYNU/GCLC/CD40/PCNA/PDK2/NCOA1/ALPL/CD3E/SNW1/PTEN/HAT1/HSP90B1/TRPM4/SLC6A4/FKBP1B/BAIAP2/ADSL/GCLM/HAMP/TP53/BCKDHB/P2RX6/CD4/P2RX7/EGFR
positive regulation of leukocyte chemotaxis	31	2.72006e-06	8.11865e-05	CXCL10/CCL4/C3AR1/PLA2G7/CCR1/CXCR2/SERPINE1/C5AR1/CXCL8/RAC2/CXCL11/CXCL2/PGF/CCL5/VEGFC/NCKAP1L/WNT5A/CD74/GAS6/KARS/FPR2/CCR2/ADAM17/ADAM10/TRPV4/CXCL3/THBS4/IL12A/CREB3/SWAP70/CMKLR1
innate immune response activating cell surface receptor signaling pathway	40	3.12857e-06	9.29215e-05	FCN1/FCER1G/LYN/PSMB10/ICAM2/MUC13/CLEC7A/PSMB9/CLEC4A/PSMB8/CLEC10A/HRAS/PSMB6/PSMC3/NRAS/PSMC5/LILRA2/PSMA7/PSMA6/PSMA4/PSMD8/RELB/PSMD4/CARD9/PRKACB/PSME1/BCL10/PSMA3/PSMD12/PSMC4/PSMB1/PAK2/FFAR2/CUL1/NFKB1/PSMD7/PSMD13/PSMC2/SKP1/MALT1
negative regulation of leukocyte mediated immunity	20	3.32927e-06	9.79201e-05	CD300A/PTPRC/HMOX1/IL13RA2/PTPN6/LILRB1/BST2/CEACAM1/MICA/SMAD7/CCR2/ARG1/HLA-E/TBX21/THOC1/ARRB2/CD84/CRK/DUSP22/BCL6
regulation of interferon-beta production	20	3.32927e-06	9.79201e-05	TLR2/PYCARD/IRF7/DDX58/IFIH1/NMI/TLR8/IRF1/LILRB1/HMGB2/DDX3X/POLR3C/TLR4/TLR3/REL/RELB/POLR3D/TLR7/MAVS/DHX9
regulation of mononuclear cell migration	18	3.34535e-06	9.79201e-05	CXCL10/C3AR1/PLA2G7/CCR1/SERPINE1/C5AR1/LYN/LGALS3/CCL5/NOV/PDGFD/KARS/FPR2/CCR2/TNF/TRPV4/CREB3/CMKLR1
extrinsic apoptotic signaling pathway	60	3.41294e-06	9.94182e-05	CX3CR1/IFI6/IGF1/BCL2A1/SRPX/PYCARD/TNFRSF1B/SERPINE1/TNFSF10/HMOX1/LGALS3/IL1B/PPP1CA/SNAI2/BID/PMAIP1/NRP1/ITM2C/HMGB2/FAS/HYAL2/STX4/SGPP1/EYA2/NDUFA13/CX3CL1/FGG/BAX/DDX3X/LMNA/TNFAIP3/TIMP3/TLR3/CASP3/TNF/ICAM1/NOL3/NOS3/TNFRSF1A/WWOX/CFLAR/GCLC/UNC5B/BMPR1B/RBCK1/IL12A/TMBIM1/FGFR3/BCL10/PTEN/SP100/RNF34/YAP1/PDIA3/GCLM/PAK2/PARP2/FADD/ZMYND11/P2RX7
positive regulation of leukocyte proliferation	43	3.58505e-06	0.000103932	IGF1/PYCARD/LILRB2/CORO1A/LYN/PTPRC/ADA/IL1B/CCL5/CD86/SASH3/EBI3/NCKAP1L/MEF2C/HLA-DMB/ANXA1/HLA-DPB1/CD74/HLA-DPA1/TNFRSF4/CD38/TGFBR2/GPR183/NCK1/CD1D/CCR2/TLR4/RPS3/HLA-E/PELI1/CD55/IL15/CD40/CD46/CD3E/IL12A/IRS2/CD320/EFNB1/BCL6/TNFSF4/FADD/CD4
positive regulation of lymphocyte differentiation	30	3.71201e-06	0.0001071	ZBTB16/LILRB2/HLX/ADA/CD86/GATA3/SASH3/BTK/NCKAP1L/ANXA1/CD74/GAS6/TGFBR2/CD83/ITPKB/AXL/LILRB4/IL15/RAG1/INPP5D/PPP2R3C/PCID2/CD46/SART1/IL12A/SOCS5/BCL6/TNFSF4/ZMIZ1/RHOA
RNA splicing	102	3.97221e-06	0.000114065	LGALS3/LSM7/DDX39A/LSM2/THOC6/PRMT7/RBM10/DBR1/RALY/POLR2E/PUF60/RBFOX1/DDX25/PRPF31/CLK4/ZPR1/CLK1/PQBP1/PRPF39/PPIH/SFPQ/PPWD1/SF1/THOC5/NOL3/RRAGC/RBM28/POLR2L/LUC7L3/TXNL4B/SUGP1/SNRPA/PRPF3/HNRNPM/HNRNPH3/CRNKL1/RBM4B/HNRNPA2B1/SRSF7/DDX23/CELF2/ARL6IP4/HNRNPF/KHDRBS3/SNRNP35/SNRPF/BUD31/SNRNP70/PRPF19/CLK2/POLR2D/RBM22/SART1/HSPA8/THOC1/CIR1/FIP1L1/SNW1/MAGOH/GPATCH1/ZCCHC8/TTF2/GPKOW/MBNL2…
regulation of vesicle-mediated transport	113	4.01302e-06	0.000114693	CD36/PTX3/HCK/ITGB2/FCER1G/TLR2/APOC1/CD14/C3/ADGRE2/CCL2/PYCARD/CD300A/SERPINE1/CORO1A/LYN/RAC2/ITGAM/DOCK2/FGR/HMOX1/SELE/LGALS3/CDH13/IL13RA2/IL1B/SYT11/LILRB1/CYBA/MICAL1/MERTK/CEACAM1/NCKAP1L/APOC3/NRP1/AP2S1/NR1H3/RAPGEF4/SNF8/ANXA1/PPARG/C2/WNT5A/STX4/CSK/GAS6/MAGI2/FES/NDRG4/ATP6AP1/RALA/VPS16/FGG/LMAN2/CCR2/CHMP2A/LDLR/ARAP3/SDCBP/CD151/TBC1D8B/TNF/AXL/SYT2/NOTCH1/TRIM9/VAMP8/PRKD1/DKK1/…
response to interleukin-15	10	4.05642e-06	0.000115389	IL15RA/IL2RG/IL15/STAT3/IL2RB/STAT5A/GRB2/SHC1/CD4/JAK1
ribonucleoprotein complex biogenesis	110	4.38574e-06	0.000124174	RPS4Y1/ISG20/RRP8/RPL36/UTP6/NSUN5P1/PRMT7/EXOSC10/RPL8/ADAR/GNL2/NSUN5/REXO4/RUVBL2/ZNF593/TSR3/NOP10/DDX3X/BMS1/MRM3/MRTO4/RPL3/PRPF31/RPS3/DDX21/EXOSC8/PRPF39/PAK1IP1/UTP18/XPO1/SF1/WDR46/DDX49/MTG1/NOL3/CNOT7/SIRT1/LUC7L3/TXNL4B/FBL/PRPF3/NMD3/BYSL/DICER1/CRNKL1/DDX23/CELF2/TAF9/PES1/TRMT61B/GNL3/RRP7A/SNRPF/BOP1/PRPF19/POLR2D/RBM22/MRPS7/SART1/MRPL20/NHP2/OGFOD1/SNW1/PTEN/CNOT2/NOP16/ZNHIT6/…
T cell costimulation	28	5.18852e-06	0.00014622	HLA-DQA1/DPP4/LYN/HLA-DQB1/PTPN6/CD86/LGALS1/VAV1/HLA-DRA/CD247/EFNB2/NPHS1/HLA-DPB1/TRBC1/HLA-DPA1/CD3D/CSK/MAP3K8/HLA-DRB1/LCK/TNFRSF14/GRB2/CD3E/EFNB1/MAP3K14/TNFSF4/PAK2/CD4
regulation of lymphocyte mediated immunity	39	5.31682e-06	0.00014856	FCER1G/C3/RSAD2/PTPRC/IL1B/PTPN6/VAV1/GATA3/SASH3/BTK/LILRB1/IL18RAP/CEACAM1/CRTAM/MICA/SMAD7/ARG1/HLA-E/TNF/NECTIN2/FZD5/FAM49B/CD40/MSH2/TBX21/IL12A/THOC1/PAXIP1/ARRB2/UNG/CRK/TRPM4/DUSP22/BCL6/TNFSF4/FADD/AP1G1/P2RX7/MALT1
regulation of mast cell activation	18	5.32059e-06	0.00014856	FCER1G/ADGRE2/CD300A/LYN/RAC2/FGR/HMOX1/IL13RA2/PLSCR1/MILR1/FES/NR4A3/VAMP8/NECTIN2/C12orf4/CD84/STXBP1/CNR2
positive regulation of interferon-beta production	15	5.59988e-06	0.000155641	TLR2/IRF7/DDX58/IFIH1/TLR8/IRF1/HMGB2/DDX3X/POLR3C/TLR4/TLR3/POLR3D/TLR7/MAVS/DHX9
production of molecular mediator of immune response	60	6.36532e-06	0.000176107	CD36/FCER1G/TLR2/RSAD2/PTPRC/HLA-DQB1/HMOX1/IL13RA2/GATA3/SASH3/BTK/CHGA/LILRB1/BST2/IL18RAP/WNT5A/CD74/STX4/KLK7/TNFRSF4/GAS6/CUEDC2/SMAD7/GPRC5B/NOD2/KARS/GCNT3/TLR4/ARG1/TLR3/HLA-E/TNF/NR4A3/SPINK5/BATF/CD55/SIRT1/FZD5/HK1/CD40/MSH2/TBX21/DENND1B/CD244/PKN1/IL12A/THOC1/PAXIP1/BCL10/UNG/DNAJB9/IGLV3-10/TRPM4/GALNT2/BCL6/TNFSF4/SWAP70/FFAR2/SLC11A1/MALT1
response to interferon-alpha	12	6.48624e-06	0.000178637	MX2/IFIT3/IFITM1/GATA3/IFIT2/BST2/EIF2AK2/GAS6/ADAR/AXL/IFITM2/IFNAR2
positive regulation of protein secretion	63	6.72312e-06	0.000184323	FCN1/HTR2B/RGCC/TLR2/CD14/IGF1/CSF1R/POSTN/TLR1/PYCARD/FGR/DDX58/CASP1/IFIH1/CLEC5A/IL1B/TLR8/GATA3/TWIST1/VEGFC/MYRIP/CRTAM/HYAL2/SYBU/WNT5A/STX4/TNFRSF4/CD38/CARD8/MMP12/CD2/SOX4/NOD2/GSDMD/KARS/CD34/FGG/TLR4/KCNN4/PPID/CD58/HLA-E/TNF/TRPV4/PFKFB2/FZD5/HK1/ADAM9/SCAMP5/CD244/IRS2/MAVS/TRPM4/TNFSF4/NNAT/FFAR2/ANO1/DNM1L/ATP13A2/IL17RA/DHX9/P2RX7/EGFR
leukocyte aggregation	9	6.77648e-06	0.000184949	S100A8/S100A9/RAC2/IL1B/CD44/STK10/NR4A3/BMP7/MSN
positive regulation of protein transport	100	7.13434e-06	0.000193843	FCN1/HTR2B/RGCC/TLR2/CD14/IGF1/CSF1R/POSTN/TLR1/PYCARD/RAC2/ITGAM/FGR/DDX58/CASP1/IFIH1/CLEC5A/RNASE2/IL1B/MICALL2/TLR8/GATA3/TWIST1/VEGFC/PTGS2/MYRIP/CRTAM/ITGAX/HYAL2/CAMK1/SYBU/WNT5A/STX4/TNFRSF4/GAS6/CD38/CARD8/CTSK/MMP12/CD2/STOM/SOX4/NOD2/GSDMD/KARS/CD34/FGG/BCAP31/TLR4/KCNN4/PPID/CD58/ZPR1/FAM20B/HLA-E/TNF/WDR46/PSMD8/TRPV4/CEP131/PINK1/PFKFB2/FZD5/SAE1/HK1/ADAM9/SCAMP5/CD244/RBM22/PLK3/IR…
interferon-beta production	20	7.50976e-06	0.000203132	TLR2/PYCARD/IRF7/DDX58/IFIH1/NMI/TLR8/IRF1/LILRB1/HMGB2/DDX3X/POLR3C/TLR4/TLR3/REL/RELB/POLR3D/TLR7/MAVS/DHX9
maintenance of location	78	7.77396e-06	0.000209344	CD36/S100A8/CXCL10/HTR2B/C3/TMSB15A/CORO1A/S100A9/LYN/PTPRC/APLNR/CXCL11/CCR5/IL1B/PTPN6/SRGN/NFKBIE/CYBA/CLIC2/TMSB10/ABCA1/FBN1/TSPO/NR1H3/PPARG/GSTO1/SOX4/LCK/TWF2/BAX/DMD/FBN2/MSR1/KEAP1/PLIN2/HEXB/DGAT1/MCOLN1/TNF/MXI1/FTH1/NOL3/GAA/CRY1/FKBP1A/VPS13C/SIRT1/PINK1/HK1/BARD1/INSIG1/CASQ2/CCDC22/OSBPL11/SP100/FTL/GM2A/HSP90B1/PDIA3/ITPR1/TBCCD1/SOAT1/ERO1A/FKBP1B/BBS4/ZC3H12A/SUN2/FFAR2/NFKB1/C…
positive regulation of peptide secretion	67	8.05284e-06	0.000214361	FCN1/S100A8/HTR2B/RGCC/TLR2/CD14/IGF1/CSF1R/POSTN/TLR1/PYCARD/S100A9/FGR/DDX58/CASP1/IFIH1/CLEC5A/IL1B/ADCYAP1/TLR8/GATA3/TWIST1/VEGFC/MYRIP/CRTAM/HYAL2/SYBU/WNT5A/STX4/TNFRSF4/CD38/CARD8/MMP12/CD2/SOX4/NOD2/GSDMD/KARS/CD34/FGG/TLR4/KCNN4/PPID/CD58/HLA-E/TNF/TRPV4/PFKFB2/FZD5/HK1/ADAM9/SCAMP5/CD244/RAB8B/IRS2/MAVS/TRPM4/TNFSF4/NNAT/FFAR2/ANO1/DNM1L/ATP13A2/IL17RA/DHX9/P2RX7/EGFR
entry into host cell	41	8.13716e-06	0.000214361	FCN1/PTX3/CXCR4/MRC1/DPP4/FCN3/CXCL8/IFITM1/CLEC5A/CCR5/CD86/LGALS1/TRIM21/HYAL2/EFNB2/CD74/TNFRSF4/GAS6/WWP1/CTSB/EPHA2/LDLR/TRIM38/ITGB6/AXL/ICAM1/TNFRSF14/VAMP8/IFITM2/SLC52A2/ITGA5/NECTIN2/CD55/TRIM5/CD46/GRB2/SCARB2/NUP153/DYNLT1/CD4/EGFR
entry into host	41	8.13716e-06	0.000214361	FCN1/PTX3/CXCR4/MRC1/DPP4/FCN3/CXCL8/IFITM1/CLEC5A/CCR5/CD86/LGALS1/TRIM21/HYAL2/EFNB2/CD74/TNFRSF4/GAS6/WWP1/CTSB/EPHA2/LDLR/TRIM38/ITGB6/AXL/ICAM1/TNFRSF14/VAMP8/IFITM2/SLC52A2/ITGA5/NECTIN2/CD55/TRIM5/CD46/GRB2/SCARB2/NUP153/DYNLT1/CD4/EGFR
entry into cell of other organism involved in symbiotic interaction	41	8.13716e-06	0.000214361	FCN1/PTX3/CXCR4/MRC1/DPP4/FCN3/CXCL8/IFITM1/CLEC5A/CCR5/CD86/LGALS1/TRIM21/HYAL2/EFNB2/CD74/TNFRSF4/GAS6/WWP1/CTSB/EPHA2/LDLR/TRIM38/ITGB6/AXL/ICAM1/TNFRSF14/VAMP8/IFITM2/SLC52A2/ITGA5/NECTIN2/CD55/TRIM5/CD46/GRB2/SCARB2/NUP153/DYNLT1/CD4/EGFR
entry into other organism involved in symbiotic interaction	41	8.13716e-06	0.000214361	FCN1/PTX3/CXCR4/MRC1/DPP4/FCN3/CXCL8/IFITM1/CLEC5A/CCR5/CD86/LGALS1/TRIM21/HYAL2/EFNB2/CD74/TNFRSF4/GAS6/WWP1/CTSB/EPHA2/LDLR/TRIM38/ITGB6/AXL/ICAM1/TNFRSF14/VAMP8/IFITM2/SLC52A2/ITGA5/NECTIN2/CD55/TRIM5/CD46/GRB2/SCARB2/NUP153/DYNLT1/CD4/EGFR
ossification	89	8.29862e-06	0.000217668	NELL1/ISG15/CYP27B1/ZBTB16/IGF1/ECM1/CCR1/LTF/TNC/CEBPA/IFITM1/CHRDL1/MMP9/RASSF2/CLEC5A/GPNMB/CDH11/SPP1/ID1/COL5A2/SNAI2/TWIST1/OMD/SRGN/PTGS2/CLEC3B/ID4/ADRB2/MEF2C/MMP2/COL1A1/OSTF1/WNT5A/MN1/ID3/BMPR2/IGFBP5/ADAR/CLIC1/DHRS3/CTSK/MGP/ATP6AP1/EPHA2/FBN2/S1PR1/CTNNBIP1/TPM4/WNT3/PBX1/DDX21/LRP4/TNF/RUNX3/NOTCH1/PEX7/BMP7/SP3/CLEC11A/BMPR1A/PRKD1/WWOX/DKK1/FBXL15/WNT10B/FBL/BMPR1B/DCHS1/ALPL/FG…
phagocytosis	81	8.47891e-06	0.000221439	FCN1/NCF2/CD36/PTX3/HCK/MARCO/ITGB2/FCER1G/TLR2/CD14/C3/CCL2/SRPX/PYCARD/CD300A/FCN3/CORO1A/LYN/RAC2/ITGAM/DOCK2/FGR/COLEC12/IRF8/NCF4/IL1B/ARPC1B/SYT11/VAV1/CORO1C/CLEC7A/TREM2/PECAM1/CYBA/CDC42SE1/CD93/MERTK/ABCA1/NCKAP1L/CD247/NR1H3/ANXA1/PPARG/C2/TRBC1/ITGAL/CSK/GAS6/TRDC/NCK1/ELMO1/RHOG/GULP1/LMAN2/MSR1/WIPF1/ARHGAP25/TNF/AXL/ARPC2/TGM2/ARPC5/RAB20/ARPC4/GRB2/CYFIP1/DOCK1/SCARB2/LEPR/PTEN/WA…
regulation of T cell proliferation	44	8.63536e-06	0.000224557	IDO1/IGF1/PYCARD/LILRB2/CORO1A/RAC2/PTPRC/GPNMB/LGALS3/IL1B/CCL5/PTPN6/CD86/IRF1/SASH3/EBI3/LRRC32/LILRB1/NCKAP1L/HLA-DMB/ANXA1/HLA-DPB1/HLA-DPA1/TGFBR2/NCK1/CD1D/CCR2/ARG1/RPS3/CASP3/HLA-E/MAD1L1/PELI1/CD55/IL15/CD46/CD3E/IL12A/PLA2G2D/EFNB1/TNFSF4/FADD/BTN2A2/CD4
negative regulation of cell adhesion	66	9.20309e-06	0.000238297	RGCC/IDO1/POSTN/CD300A/LILRB2/GBP1/SERPINE1/HLX/PTPRC/TNC/TGFBI/FXYD5/GPNMB/LGALS3/ANGPT2/CDH13/FZD7/SNAI2/PTPN6/CD86/LGALS1/CORO1C/IRF1/LRRC32/LILRB1/RND1/CEACAM1/LPXN/COL1A1/ANXA1/CD74/ARHGDIB/JAM2/SMAD7/ADAMDEC1/FGG/PLXND1/ARG1/ADAM10/CASP3/MAD1L1/NOTCH1/SIPA1/PELI1/KANK1/TRPV4/TBX21/RASA1/FZD4/SPOCK1/SOCS5/PLA2G2D/DLC1/CCL25/ACVRL1/PTEN/METTL3/HOXA7/C1QTNF1/DUSP22/BCL6/TNFSF4/SWAP70/BTN2A2/GT…
interaction with host	57	9.40845e-06	0.000242578	FCN1/PTX3/CXCR4/MRC1/DPP4/FCN3/CXCL8/IFITM1/CLEC5A/IFIT1/CCR5/CD86/LGALS1/TRIM21/HYAL2/EFNB2/THOC6/KPNA2/CD74/EIF2AK2/TNFRSF4/NEDD4/GAS6/WWP1/CTSB/PC/EPHA2/CHMP2A/TNIP1/PPID/LDLR/TRIM38/ITGB6/AXL/ICAM1/TNFRSF14/VAMP8/THOC5/IFITM2/SLC52A2/ITGA5/NECTIN2/CD55/TRIM5/CD46/GRB2/ATG7/THOC1/HIPK2/SCARB2/NUP153/INSR/DYNLT1/ZC3H12A/VAPA/CD4/EGFR
regulation of type 2 immune response	15	9.60616e-06	0.000246626	IDO1/ECM1/RSAD2/HLX/CD86/GATA3/ANXA1/CD74/NOD2/CCR2/ARG1/TBX21/SOCS5/BCL6/TNFSF4
positive regulation of secretion	92	9.70666e-06	0.000248155	FCN1/S100A8/HTR2B/ITGB2/RGCC/FCER1G/TLR2/CD14/IGF1/CSF1R/POSTN/TLR1/PYCARD/S100A9/ITGAM/FGR/CYP4A11/DDX58/CASP1/IFIH1/CLEC5A/SPP1/IL1B/ADCYAP1/TLR8/GATA3/TWIST1/VEGFC/CYBA/MYRIP/CRTAM/HYAL2/SNF8/PLA2R1/SYBU/WNT5A/STX4/TNFRSF4/CD38/CARD8/MMP12/CD2/SOX4/NOD2/GSDMD/KARS/P2RX4/ATP6AP1/CD34/FGG/TLR4/CHMP2A/KCNN4/PPID/CD58/SDCBP/HLA-E/TNF/VAMP8/TRPV4/PINK1/PFKFB2/FZD5/HK1/ADAM9/SCAMP5/PTAFR/CD244/RAB8B…
type 2 immune response	17	1.04643e-05	0.000266399	IDO1/ECM1/RSAD2/HLX/CD86/GATA3/ANXA1/CD74/NOD2/CCR2/ARG1/BATF/TBX21/DENND1B/SOCS5/BCL6/TNFSF4
reactive oxygen species metabolic process	66	1.05642e-05	0.000267818	NCF2/CD36/PTX3/ITGB2/CYBB/TLR2/RAC2/ITGAM/PXDN/AGTR1/SOD2/DDIT4/PDK4/IL1B/VAV1/KLF2/TIGAR/PTGS2/CYBA/GCH1/PMAIP1/TSPO/PLA2R1/GADD45A/NDUFA13/TGFBR2/P2RX4/PRCP/CD34/CYB5R4/PID1/FPR2/TLR4/DDAH2/TNF/NDUFS4/ICAM1/BMP7/CCS/NOS3/PRDX4/BNIP3/CFLAR/PINK1/GLA/TLR5/NNT/STAT3/DRD5/GRB2/PON3/NOS2/CD177/INSR/MT3/MAPT/ZC3H12A/TP53/GLS2/RFK/PDGFB/XDH/ARF4/RHOA/P2RX7/EGFR
positive regulation of NF-kappaB transcription factor activity	42	1.08232e-05	0.00027324	CD36/S100A8/ITGB2/TLR2/S100A12/PYCARD/LTF/S100A9/IL1B/SPHK1/BTK/TRIM22/MYD88/WNT5A/EIF2AK2/DDRGK1/PRKCH/NOD2/IRAK1/TLR4/TRIM38/RPS3/TLR3/PSMA6/TNF/ICAM1/PRKD2/TRIM14/PRKD1/CFLAR/PRKCB/TRIM5/TRIM37/CD40/CAMK2A/RBCK1/BCL10/APP/NFKB1/RNF31/DHX9/MALT1
regulation of toll-like receptor signaling pathway	23	1.30284e-05	0.000327549	CD36/TLR2/CD14/RSAD2/LY96/TLR1/CD300A/IRF7/LTF/LYN/IRF1/CYBA/NR1H3/TNFAIP3/LILRA2/TLR4/TLR3/PELI1/TLR5/BIRC3/ARRB2/LGR4/NR1D1
regulation of defense response to virus	25	1.31169e-05	0.00032841	PYCARD/DDX58/MICB/HERC5/IFIT1/IL1B/LILRB1/APOBEC3G/MMP12/DDX60/RNF125/DHX58/TKFC/TNFAIP3/PQBP1/STAT1/APOBEC3F/IL15/BIRC3/MAVS/SEC14L1/ZC3H12A/ANKRD17/DHX9/TARBP2
multi-organism cellular process	19	1.44947e-05	0.000361413	CXCR4/IRF7/LTF/DDX58/IFIH1/CCR5/HYAL2/GAS6/DDX60/RNF125/DHX58/TKFC/NECTIN2/BIRC3/BPIFA1/PGLYRP4/SEC14L1/CD4/ANKRD17
regulation of hemopoiesis	103	1.48058e-05	0.000367657	TYROBP/ZBTB16/EVI2B/CYP26B1/CCR1/IRF7/LTF/LILRB2/HCLS1/LYN/HLX/RASSF2/ADA/PSMB10/LGALS3/PTPN6/CD86/IRF1/GATA3/SASH3/BTK/PSMB9/MEIS2/LILRB1/PSMB8/CEACAM1/NCKAP1L/FBN1/MEF2C/HMGB2/ANXA1/CD74/EIF2AK2/LMO2/GAS6/FES/TCF12/SMAD7/PSMB6/TGFBR2/NME1/CD2/ATP6AP1/PSMC3/CSF3R/MEIS1/CTNNBIP1/PSMC5/TLR4/HDAC1/CD83/ITPKB/PSMA7/TLR3/STAT1/PSMA6/TNF/NR4A3/AXL/NOTCH1/SPINK5/PSMA4/PSMD8/LILRB4/MAFB/IL15/PRKCB/RAG1/…
chemokine production	28	1.5703e-05	0.000388345	S100A8/TLR2/CSF1R/POSTN/PYCARD/S100A9/HMOX1/IL1B/SNAI2/ADCYAP1/TWIST1/ACKR1/WNT5A/CD74/EIF2AK2/ERBIN/DDX3X/TLR4/ADAM17/HDAC1/TLR3/TNF/TRPV4/SOCS5/TLR7/MAVS/TNFSF4/FFAR2
cellular response to acid chemical	54	1.62187e-05	0.000398059	COL1A2/CYBB/CYP26B1/LYN/TNC/PTGER2/COL3A1/COL5A2/PDK4/COL4A1/FZD7/KDR/KLF2/CYBA/ABCA1/MMP2/COL1A1/PPARG/WNT5A/FOLR2/DNMT1/ID3/KCNMB1/PDGFD/NDUFA13/NME1/PID1/TWF2/WNT3/LDLR/TNF/SIPA1/RRAGC/LAMTOR2/PINK1/WNT10B/GCLC/PTAFR/FZD4/SNRNP70/SNW1/RARB/YAP1/SLC6A4/BAIAP2/TNFSF4/GCLM/HAMP/ZC3H12A/FFAR2/ZNF35/SETX/PDGFB/EGFR
regulation of defense response to virus by host	17	1.62272e-05	0.000398059	PYCARD/DDX58/MICB/IFIT1/IL1B/LILRB1/APOBEC3G/MMP12/TNFAIP3/PQBP1/STAT1/APOBEC3F/IL15/MAVS/ZC3H12A/DHX9/TARBP2
regulation of T cell mediated immunity	21	1.69678e-05	0.000414547	RSAD2/PTPRC/IL1B/GATA3/SASH3/LILRB1/CEACAM1/SMAD7/ARG1/HLA-E/NECTIN2/FZD5/FAM49B/TBX21/IL12A/TRPM4/DUSP22/TNFSF4/FADD/P2RX7/MALT1
release of cytochrome c from mitochondria	22	1.7605e-05	0.000426676	IFI6/IGF1/BCL2A1/PYCARD/SOD2/MMP9/TNFSF10/PLAUR/BID/PPIF/PMAIP1/BAX/LMNA/NOL3/BNIP3/PINK1/ARRB2/BIK/TP53/DNM1L/TRIAP1/FIS1
positive regulation of cytokine biosynthetic process	22	1.7605e-05	0.000426676	CYBB/TLR1/HMOX1/CCL20/IL1B/TLR8/CD86/IRF1/EBI3/WNT5A/LTB/CCR2/TLR4/TLR3/TNFRSF8/TNF/CEBPG/PTAFR/CD3E/BCL10/TLR7/CD4
RNA splicing, via transesterification reactions with bulged adenosine as nucleophile	79	1.78184e-05	0.000428385	LSM7/DDX39A/LSM2/PRMT7/RBM10/DBR1/RALY/POLR2E/PUF60/RBFOX1/PRPF31/PQBP1/PRPF39/PPIH/SFPQ/PPWD1/SF1/NOL3/POLR2L/LUC7L3/TXNL4B/SUGP1/SNRPA/PRPF3/HNRNPM/HNRNPH3/CRNKL1/HNRNPA2B1/SRSF7/DDX23/CELF2/HNRNPF/KHDRBS3/SNRNP35/SNRPF/BUD31/SNRNP70/PRPF19/POLR2D/RBM22/SART1/HSPA8/FIP1L1/SNW1/MAGOH/GPATCH1/ZCCHC8/GPKOW/MBNL2/METTL3/DDX41/AQR/PNN/PRPF18/DHX38/DCPS/DHX15/CSTF2T/SMNDC1/MBNL3/BCAS2/SNRPD3/LSM4/RBM…
mRNA splicing, via spliceosome	79	1.78184e-05	0.000428385	LSM7/DDX39A/LSM2/PRMT7/RBM10/DBR1/RALY/POLR2E/PUF60/RBFOX1/PRPF31/PQBP1/PRPF39/PPIH/SFPQ/PPWD1/SF1/NOL3/POLR2L/LUC7L3/TXNL4B/SUGP1/SNRPA/PRPF3/HNRNPM/HNRNPH3/CRNKL1/HNRNPA2B1/SRSF7/DDX23/CELF2/HNRNPF/KHDRBS3/SNRNP35/SNRPF/BUD31/SNRNP70/PRPF19/POLR2D/RBM22/SART1/HSPA8/FIP1L1/SNW1/MAGOH/GPATCH1/ZCCHC8/GPKOW/MBNL2/METTL3/DDX41/AQR/PNN/PRPF18/DHX38/DCPS/DHX15/CSTF2T/SMNDC1/MBNL3/BCAS2/SNRPD3/LSM4/RBM…
glomerulus development	23	1.78877e-05	0.000428385	ACTA2/BASP1/ANGPT2/NID1/PECAM1/LAMB2/PDGFRA/MEF2C/COL4A3/NPHS1/PDGFD/MAGI2/CD34/COL4A4/ENPEP/NOTCH1/BMP7/KLF15/CFLAR/GPR4/NUP93/LGR4/PDGFB
regulation of myeloid cell apoptotic process	14	1.91061e-05	0.000453975	FCER1G/CXCR2/IRF7/CLEC5A/CCR5/CCL5/MEF2C/ANXA1/NOD2/ADAM17/ITPKB/SIRT1/PTEN/PIK3CD
interleukin-8 secretion	14	1.91061e-05	0.000453975	FCN1/TLR2/CD14/TLR1/PYCARD/CHI3L1/HYAL2/ANXA1/WNT5A/CD2/CD58/CD244/NOS2/FFAR2
regulation of cell shape	46	2.00203e-05	0.00047384	HCK/ITGB2/CSF1R/FN1/CCL2/CORO1A/LST1/FGR/RHOC/GAS2/KDR/BAMBI/RND1/CDC42SE1/ARHGAP15/ANXA1/PLEKHO1/FES/RHOBTB1/RND3/PLXND1/WASF3/WIPF1/ARAP3/HEXB/ICAM1/PARVB/COCH/MSN/RHOBTB2/VRK2/RASA1/PALMD/CYFIP1/DLC1/PARVA/CCL13/WASL/VRK1/MYO10/CRK/TBCCD1/BAIAP2/FGD6/RHOA/CDC42EP4
chemokine-mediated signaling pathway	28	2.03741e-05	0.000480338	CXCL10/CX3CR1/CCL4/CCR1/CXCR2/CXCR4/CCL2/CXCL8/CXCL11/CCL8/CXCL2/CCL20/CCR5/CCL18/CCRL2/CCL5/TREM2/ACKR1/CCL23/CX3CL1/CCR2/CCR10/CXCL3/CCL25/CCL13/CCR3/PADI2/CMKLR1
response to peptide hormone	98	2.10851e-05	0.000495174	CYBB/TLR2/IGF1/HHEX/LYN/UCP2/AGTR1/CRHBP/TCIRG1/TNFSF10/PTPRE/PDK4/IL1B/PTGS2/CDO1/GHR/CYBA/CEACAM1/FBN1/ADCY7/ADM/PRKAR2B/COL1A1/ANXA1/PPARG/RAB31/APRT/CSK/IGFBP5/TRIB3/GNG11/GCNT1/NCK1/ATP6AP1/PID1/PKM/APEX1/EIF2B5/ATP6V0D1/GNAI1/PIK3R3/ARG1/HDAC5/ATP6V0A2/STAT1/BTG2/ADCY1/NR4A3/CCND3/ADCY3/ICAM1/BMP7/LPIN1/KANK1/CRY1/SIRT1/TRPV4/CFLAR/PRKCB/SOCS2/NGFR/GCLC/EIF4EBP1/STAT3/ATP6V1G2/MARS/STAT5A/G…
regulation of alpha-beta T cell activation	26	2.25357e-05	0.000527197	ZBTB16/CD300A/HLX/ADA/CD86/IRF1/GATA3/SASH3/EBI3/LILRB1/NCKAP1L/ANXA1/SMAD7/TGFBR2/CCR2/CD83/ITPKB/HLA-E/CD55/TBX21/CD3E/IL12A/SOCS5/BCL6/TNFSF4/RHOA
cellular response to extracellular stimulus	61	2.36574e-05	0.000549196	CYP27B1/CYBB/POSTN/LYN/UCP2/TNC/HMOX1/UPP1/PDK4/SNAI2/IFI16/PTGS2/CYBA/PMAIP1/RRP8/FAS/COL1A1/PIK3C2B/PPARG/FOLR2/EIF2AK2/GAS6/BMPR2/NUDT1/GSDMD/P2RX4/SLC38A2/ASNS/PIM1/AXL/GLRX2/ICAM1/FADS1/TRIM24/SIPA1/GABARAPL1/PRKD1/RRAGC/IL15/SIRT1/ASGR1/PPM1D/MARS/PDK2/NCOA1/ATG7/HSPA8/GCN1/SNW1/HSP90B1/TBL2/TRPM4/ULK1/RALB/BAIAP2/ZC3H12A/TP53/PIK3C3/KPTN/DNM1L/P2RX7
regulation of peptidyl-tyrosine phosphorylation	61	2.36574e-05	0.000549196	CD36/ITGB2/IGF1/SAMSN1/CSF1R/CD300A/HCLS1/LYN/CCL5/CD44/PTPN6/VEGFC/TREM2/GHR/CRLF1/NRP1/BANK1/HYAL2/CD74/GAS6/PDGFD/CSPG4/GPRC5B/ADAM17/HDAC1/CNTN1/STAP2/LRP4/ICAM1/TNFRSF1A/CNOT7/ITGA5/IL15/EFNA1/STAT3/CD40/PIBF1/THBS4/CD3E/IL12A/FGFR3/ARRB2/FLT3/SOCS5/HAX1/SHC1/RAP2B/MVP/ERBB4/PSEN1/RAP2C/EPHA7/APP/PAK2/CSHL1/TP53/CHMP6/CD4/PDGFB/SH3BP5/EGFR
lipopolysaccharide-mediated signaling pathway	21	2.37623e-05	0.000549526	HCK/TLR2/CD14/LY96/CCL2/LTF/LYN/IL1B/CCL5/LY86/CARD8/IRAK1/TNFAIP3/LILRA2/TLR4/TNF/NOS3/CD55/TRIM5/PTAFR/SCARB2
monocyte chemotaxis	23	2.43237e-05	0.00056037	CXCL10/CCL4/PLA2G7/CCR1/S100A12/CCL2/SERPINE1/LYN/CCL8/LGALS3/CCL20/CCL18/CCL5/NOV/CCL23/ANXA1/CX3CL1/FPR2/CCR2/CREB3/CCL25/CCL13/PDGFB
positive regulation of myeloid leukocyte mediated immunity	12	2.4604e-05	0.000564681	ITGB2/FCER1G/C3/ITGAM/FGR/BTK/STX4/ARG1/VAMP8/PTAFR/CD177/STXBP1
RNA splicing, via transesterification reactions	79	2.51671e-05	0.000573261	LSM7/DDX39A/LSM2/PRMT7/RBM10/DBR1/RALY/POLR2E/PUF60/RBFOX1/PRPF31/PQBP1/PRPF39/PPIH/SFPQ/PPWD1/SF1/NOL3/POLR2L/LUC7L3/TXNL4B/SUGP1/SNRPA/PRPF3/HNRNPM/HNRNPH3/CRNKL1/HNRNPA2B1/SRSF7/DDX23/CELF2/HNRNPF/KHDRBS3/SNRNP35/SNRPF/BUD31/SNRNP70/PRPF19/POLR2D/RBM22/SART1/HSPA8/FIP1L1/SNW1/MAGOH/GPATCH1/ZCCHC8/GPKOW/MBNL2/METTL3/DDX41/AQR/PNN/PRPF18/DHX38/DCPS/DHX15/CSTF2T/SMNDC1/MBNL3/BCAS2/SNRPD3/LSM4/RBM…
response to acid chemical	79	2.51671e-05	0.000573261	CD36/COL1A2/CYBB/TLR2/CYP26B1/HSD17B2/LYN/UCP2/TNC/PTGER2/PON1/COL3A1/MICB/COL5A2/PDK4/COL4A1/FZD7/KDR/KLF2/PTGS2/CDO1/CYBA/TIE1/ABCA1/DUSP1/MMP2/COL1A1/PPARG/WNT5A/FOLR2/DNMT1/ID3/KCNMB1/PDGFD/CD38/NDUFA13/NME1/PID1/TWF2/ASNS/WNT3/AKR1B1/ARG1/LDLR/CASP3/TNF/ICAM1/SIPA1/RRAGC/DKK1/LAMTOR2/PINK1/WNT10B/GCLC/PTAFR/FZD4/PCNA/SNRNP70/CLK2/ATG7/SLC10A3/SNW1/RARB/YAP1/SLC6A4/BAIAP2/TNFSF4/GCLM/HAMP/ZC3…
myeloid cell apoptotic process	15	2.57839e-05	0.000583299	FCER1G/CXCR2/IRF7/CLEC5A/CCR5/CCL5/MEF2C/ANXA1/NOD2/ADAM17/ITPKB/SIRT1/CTSL/PTEN/PIK3CD
positive regulation of proteolysis	83	2.58003e-05	0.000583299	S100A8/C3/FN1/PYCARD/PLK2/TNFRSF1B/S100A9/LYN/CEBPA/CASP1/TNFSF10/IL1B/IFI27/IFI16/C6/BID/CLEC3B/PMAIP1/COL4A3/FAS/PPARG/CASP4/DDRGK1/PCOLCE/CARD8/TRIB3/SMAD7/NDUFA13/RNF125/PPM1F/KARS/PSMC3/LCK/BAX/BCAP31/ST18/DDX3X/PSMC5/TNIP1/KEAP1/RPS3/RNF144A/CASP3/RNF138/TNF/CASP7/TNFSF15/SIRT1/CFLAR/EFNA1/PINK1/NGFR/GCLC/STAT3/ADAM9/RNF139/PLK3/ARL6IP5/CCDC22/RBX1/SOCS5/PSME1/BCL10/DLC1/PTEN/MAPK12/PIAS1/M…
heart morphogenesis	62	2.71206e-05	0.000610868	HTR2B/ADAMTS1/TNNC1/TNNI1/SNAI2/LEFTY1/TBX3/GATA3/TWIST1/MSX1/NPY1R/SOX18/HEY1/MEF2C/GJA5/NRP1/TMEM100/SPRY1/SMARCD3/WNT5A/GATA6/NEDD4/BMPR2/SOX17/NDRG4/DHRS3/SMAD7/HEG1/TGFBR2/SOX4/ZFPM2/MICAL2/PLXND1/S1PR1/PIM1/ENG/NOTCH1/BMP7/BMPR1A/GAA/ERG/FKBP1A/DKK1/KDM6A/CLDN5/EFNA1/DCHS1/DLC1/ACVRL1/PARVA/INSR/RARB/YAP1/PSEN1/PKP2/BBS4/ZMIZ1/SMO/HAND1/NPY5R/IFT57/GNG5
endothelial cell differentiation	33	2.77874e-05	0.00062209	APOLD1/ID1/IL1B/SOX18/HEY1/CEACAM1/CDH5/NRP1/TMEM100/PPP1R16B/NOTCH4/TNMD/BMPR2/SOX17/HEG1/S1PR1/PDE2A/CLIC4/ENG/TNF/EDF1/ICAM1/NOTCH1/TNFRSF1A/MSN/CLDN5/FOXJ2/ACVRL1/HOXB5/BTG1/RAP2C/XDH/PLOD3
stimulatory C-type lectin receptor signaling pathway	37	2.78241e-05	0.00062209	FCER1G/LYN/PSMB10/ICAM2/MUC13/CLEC7A/PSMB9/CLEC4A/PSMB8/CLEC10A/HRAS/PSMB6/PSMC3/NRAS/PSMC5/PSMA7/PSMA6/PSMA4/PSMD8/RELB/PSMD4/CARD9/PRKACB/PSME1/BCL10/PSMA3/PSMD12/PSMC4/PSMB1/PAK2/CUL1/NFKB1/PSMD7/PSMD13/PSMC2/SKP1/MALT1
regulation of response to cytokine stimulus	49	3.10544e-05	0.00069176	ECM1/PYCARD/IRF7/PTPRC/IL1R2/PXDN/DDX58/CASP1/IFIH1/CCL5/SPHK1/PTPN6/TREM2/NR1H3/IFNGR2/PPARG/WNT5A/CASP4/CD74/IFNGR1/GAS6/ADAR/CARD8/MMP12/IRAK1/TNFAIP3/ADAM17/ARG1/STAT1/TNF/AXL/NOL3/TNFRSF1A/CNOT7/CDC37/VRK2/TAF9/BIRC3/RBCK1/PIAS1/MAVS/CBFB/IFNAR2/RNF31/FADD/PADI2/ELF1/JAK1/DHX9
MyD88-dependent toll-like receptor signaling pathway	16	3.17889e-05	0.000705528	CD36/TLR2/CD14/LY96/TLR1/CD300A/IRF7/TLR8/IRF1/BTK/MYD88/IRAK1/TLR4/TNIP1/TLR5/TLR7
positive regulation of leukocyte differentiation	39	3.25889e-05	0.000720643	ZBTB16/EVI2B/CCR1/LILRB2/HCLS1/HLX/ADA/CD86/GATA3/SASH3/BTK/NCKAP1L/ANXA1/CD74/GAS6/TGFBR2/ATP6AP1/CTNNBIP1/CD83/ITPKB/TNF/AXL/LILRB4/IL15/RAG1/INPP5D/PPP2R3C/PCID2/CD46/SART1/IL12A/SOCS5/HAX1/BCL6/TNFSF4/ZMIZ1/FADD/CD4/RHOA
positive regulation of chemokine production	21	3.28999e-05	0.000724875	TLR2/CSF1R/POSTN/PYCARD/HMOX1/IL1B/ADCYAP1/TWIST1/WNT5A/CD74/EIF2AK2/DDX3X/TLR4/ADAM17/HDAC1/TLR3/TNF/TRPV4/TLR7/MAVS/FFAR2
mitral valve development	8	3.32889e-05	0.00072815	TWIST1/GJA5/BMPR2/SOX4/NOTCH1/BMPR1A/EFNA1/DCHS1
positive regulation of myeloid leukocyte cytokine production involved in immune response	8	3.32889e-05	0.00072815	CD36/FCER1G/WNT5A/CD74/GPRC5B/TLR4/NR4A3/BCL10
integrin-mediated signaling pathway	31	3.34292e-05	0.000728588	TYROBP/HCK/ITGB2/FCER1G/ITGAM/ADAMTS1/FGR/PLEK/COL3A1/VAV1/CEACAM1/ITGA8/ITGAX/NRP1/ITGA10/ITGA4/ITGAL/ERBIN/EMP2/ADAM10/ITGB6/NEDD9/PRKD1/ITGA5/ITGB8/ZYX/CD63/ADAM9/LAT/DOCK1/CD177
regulation of DNA binding transcription factor activity	95	3.43918e-05	0.000746881	CD36/S100A8/HCK/ITGB2/RGCC/TLR2/S100A12/PYCARD/LTF/S100A9/DDX58/HMOX1/ID1/IL1B/SPHK1/TWIST1/BTK/NFKBIE/ADORA3/TRIM22/PLPP3/TRIM21/MYD88/PPARG/WNT5A/ID3/EIF2AK2/TNFRSF4/GAS6/DDRGK1/ERBIN/PRKCH/CARD8/BRMS1/SMAD7/NOD2/IRAK1/IFRD1/TNFAIP3/CTNNBIP1/TLR4/PIM1/KEAP1/HDAC5/WFS1/TRIM38/RPS3/TLR3/PSMA6/TNF/ICAM1/MXI1/PRKD2/BMP7/SGK1/TRIM14/FZD6/PRKD1/PELI1/SIRT1/CFLAR/PRKCB/PINK1/TRIM5/WNT10B/TRIM37/CEBPG/…
chaperone-mediated protein folding	27	3.60378e-05	0.000779832	FKBP5/HSPA2/PPIB/CD74/FKBP11/P3H1/DNAJB2/CCT6B/PDIA4/PPID/CCT7/FKBP1A/DNAJC7/FKBP3/HSPA8/TOR1B/HSPA1L/ERO1A/CCT3/FKBP1B/CCT5/DNAJC24/HSPB6/CCT4/HSPA14/FKBP14/FYCO1
positive regulation of cysteine-type endopeptidase activity involved in apoptotic process	38	3.65896e-05	0.000788955	S100A8/PYCARD/S100A9/CASP1/TNFSF10/IFI27/BID/PMAIP1/COL4A3/FAS/PPARG/CASP4/CARD8/NDUFA13/PPM1F/LCK/BAX/BCAP31/ST18/DDX3X/RPS3/CASP3/TNF/CASP7/TNFSF15/SIRT1/CFLAR/NGFR/ARL6IP5/BCL10/DLC1/MAPT/HIP1R/FADD/FIS1/IFT57/XDH/RHOA
platelet activation	44	4.26668e-05	0.000916731	COL1A2/FCER1G/LYN/RAC2/PLEK/COL3A1/GNA15/PTPN6/VAV1/PLSCR1/LCP2/THBD/MERTK/CEACAM1/PDGFRA/TRPC6/COL1A1/F8/SELP/GAS6/PRKCH/CLIC1/LCK/FGG/RHOG/TLR4/AXL/FZD6/NOS3/PRKCB/CD40/LAT/MYL12A/ARRB2/STXBP3/RAP2B/ITPR1/C1QTNF1/FIBP/STXBP1/C1GALT1C1/PDGFB/RHOA/PIK3CD
response to interferon-beta	12	4.42352e-05	0.000947071	XAF1/IFITM1/IRF1/PLSCR1/BST2/NDUFA13/TLR3/STAT1/IFITM2/DDX41/IFNAR2/UBE2G2
necrotic cell death	20	4.45653e-05	0.000950778	CD14/LY96/CASP1/PYGL/PPIF/TSPO/FAS/BAX/TLR4/TLR3/TNF/NOL3/BNIP3/CFLAR/BIRC3/RBCK1/MT3/TMEM123/FADD/DNM1L
lymphocyte chemotaxis	22	4.47379e-05	0.000951113	CXCL10/CCL4/CCL2/CXCL11/CCL8/CCL20/CCL18/CCL5/CKLF/CCL23/WNT5A/GAS6/CX3CL1/GPR183/CCR2/ADAM17/ADAM10/CCL25/CCL13/CH25H/PADI2/PIK3CD
regulation of vasculogenesis	9	4.58843e-05	0.000972074	KDR/HEY1/RAMP2/CEACAM1/ADM/TMEM100/CD34/EMP2/XDH
response to temperature stimulus	60	4.62703e-05	0.000975517	CXCL10/HTR2B/PLAC8/CD14/IGF1/LYN/UCP2/HMOX1/MICB/HSPA2/IER5/TRPV2/TFEC/PTGS2/ADRB2/ADM/MICA/PPARG/LXN/DNAJA1/CD34/IRAK1/NUP85/EIF2B5/GMPR/ZNF516/GLRX2/NOS3/CAMK2G/SIRT1/TRPV4/DNAJC7/GCLC/CAMK2A/POLR2D/HSPA8/EIF2B4/EIF2B3/ARRB2/NUP93/NUP153/HTR1B/RNF34/MAPT/HSBP1/HSPA1L/ERO1A/ATR/DNAJB6/NUP214/NUP88/SLC12A5/TP53/NUP155/ANO1/NUP107/HSPA14/RPA2/DNAJC2/ADRB1
cellular response to oxygen levels	57	4.63689e-05	0.000975517	CYBB/RGCC/HMOX1/PSMB10/TWIST1/PSMB9/TIGAR/PTGS2/PSMB8/TRPC6/PMAIP1/FAS/PPARG/GATA6/KCNMB1/PSMB6/ATP6AP1/PSMC3/CD34/IRAK1/LMNA/ATP6V0D1/PSMC5/ATP6V0A2/PSMA7/PSMA6/ICAM1/NOTCH1/BMP7/PSMA4/NOL3/PSMD8/SIRT1/BNIP3/CFLAR/PINK1/PSMD4/ATG7/PLK3/RBX1/HIPK2/PSME1/PTEN/PSMA3/MT3/PSMD12/TBL2/PSMC4/ERO1A/PSMB1/TP53/DNM1L/PSMD7/PSMD13/UBE2D3/SIRT4/PSMC2
tumor necrosis factor-mediated signaling pathway	47	4.71018e-05	0.000987508	PYCARD/TNFRSF1B/CASP1/PSMB10/SPHK1/PSMB9/PSMB8/FAS/CASP4/TNFRSF4/GAS6/CARD8/PSMB6/KARS/PSMC3/LTB/ST18/TNFAIP3/PSMC5/ADAM17/PSMA7/STAT1/TNFRSF8/PSMA6/TNF/TNFRSF14/PSMA4/NOL3/PSMD8/TNFRSF1A/TNFSF15/NGFR/CD40/PSMD4/BIRC3/RBCK1/PSME1/PSMA3/PSMD12/MAP3K14/PSMC4/TNFSF4/PSMB1/RNF31/PSMD7/PSMD13/PSMC2
positive regulation of secretion by cell	84	4.77355e-05	0.000997342	FCN1/HTR2B/ITGB2/RGCC/FCER1G/TLR2/CD14/IGF1/CSF1R/POSTN/TLR1/PYCARD/ITGAM/FGR/DDX58/CASP1/IFIH1/CLEC5A/SPP1/IL1B/ADCYAP1/TLR8/GATA3/TWIST1/VEGFC/MYRIP/CRTAM/HYAL2/SNF8/SYBU/WNT5A/STX4/TNFRSF4/CD38/CARD8/MMP12/CD2/SOX4/NOD2/GSDMD/KARS/ATP6AP1/CD34/FGG/TLR4/CHMP2A/KCNN4/PPID/CD58/SDCBP/HLA-E/TNF/VAMP8/TRPV4/PINK1/PFKFB2/FZD5/HK1/ADAM9/SCAMP5/PTAFR/CD244/RAB8B/IRS2/CD177/MAVS/TRPM4/SLC6A4/C1QTNF1/TM…
inflammatory cell apoptotic process	11	4.89732e-05	0.00101619	CXCR2/IRF7/CCR5/CCL5/MEF2C/ANXA1/NOD2/ITPKB/SIRT1/CTSL/PIK3CD
positive regulation of interferon-alpha production	11	4.89732e-05	0.00101619	IRF7/DDX58/IFIH1/TLR8/MMP12/TLR4/TLR3/STAT1/TLR7/MAVS/DHX9
positive regulation of peptidase activity	50	5.02536e-05	0.0010392	S100A8/FN1/PYCARD/S100A9/LYN/CASP1/TNFSF10/IFI27/IFI16/BID/PMAIP1/COL4A3/FAS/PPARG/CASP4/DDRGK1/PCOLCE/CARD8/NDUFA13/PPM1F/KARS/LCK/BAX/BCAP31/ST18/DDX3X/RPS3/CASP3/TNF/CASP7/TNFSF15/SIRT1/CFLAR/EFNA1/PINK1/NGFR/STAT3/ARL6IP5/PSME1/BCL10/DLC1/MAPK12/MAPT/APP/HIP1R/FADD/FIS1/IFT57/XDH/RHOA
regulation of apoptotic signaling pathway	88	5.21081e-05	0.00107389	S100A8/CX3CR1/IFI6/IGF1/BCL2A1/SRPX/PYCARD/SERPINE1/S100A9/GZMB/SOD2/MMP9/TNFSF10/HMOX1/LGALS3/IL1B/CD44/PPP1CA/SNAI2/PLAUR/MSX1/BID/PTGS2/YWHAH/PPIF/PMAIP1/NRP1/ITM2C/HMGB2/FAS/HYAL2/CD74/STX4/EYA2/DNAJA1/NDUFA13/CX3CL1/NCK1/LCK/FGG/BAX/BCAP31/ST18/DDX3X/NME5/LMNA/TNFAIP3/TIMP3/WFS1/RPS3/TNF/SFPQ/ICAM1/NOL3/NOS3/WWOX/PPP1R13B/SIRT1/BNIP3/CFLAR/PINK1/GCLC/TAF9/UNC5B/BMPR1B/RBCK1/CREB3/TMBIM1/SPOP…
SCF-dependent proteasomal ubiquitin-dependent protein catabolic process	25	5.25767e-05	0.00107987	PSMB10/PSMB9/PSMB8/PSMB6/PSMC3/PSMC5/PSMA7/PSMA6/PSMA4/PSMD8/FBXL15/RNF7/PSMD4/RBX1/PSME1/PSMA3/PSMD12/PSMC4/PSMB1/CUL1/PSMD7/PSMD13/FBXL2/PSMC2/SKP1
lymphocyte mediated immunity	75	5.37597e-05	0.00110044	C1QB/C1QA/KDM5D/FCER1G/C3/RSAD2/IRF7/CORO1A/PTPRC/HLA-DQB1/GZMB/MICB/BTN3A2/BTN3A3/IL13RA2/IL1B/PTPN6/TLR8/VAV1/GATA3/SASH3/BTK/C6/SERPING1/LILRB1/IL18RAP/CEACAM1/CRTAM/RFTN1/MICA/C2/CD74/TRBC1/C1R/CD8A/TRDC/SMAD7/GCNT3/EMP2/ARG1/C1S/SLAMF7/HLA-E/TNF/ICAM1/BATF/NECTIN2/CD55/INPP5D/FZD5/CEBPG/FAM49B/CD40/MSH2/TBX21/DENND1B/CD46/ULBP2/IL12A/THOC1/PAXIP1/ARRB2/BCL10/UNG/CRK/TRPM4/DUSP22/BCL6/TNFSF4/…
negative regulation of innate immune response	18	5.78807e-05	0.00117684	NMI/IFI16/A2M/SERPING1/LILRB1/CEACAM1/NR1H3/MICA/PPARG/ADAR/MMP12/DHX58/TNFAIP3/ARG1/HLA-E/CNOT7/ARRB2/CRK
regulation of release of cytochrome c from mitochondria	18	5.78807e-05	0.00117684	IGF1/PYCARD/MMP9/TNFSF10/PLAUR/BID/PPIF/PMAIP1/BAX/LMNA/NOL3/BNIP3/PINK1/ARRB2/BIK/TP53/DNM1L/TRIAP1
regulation of intracellular transport	90	5.96586e-05	0.00120544	FCER1G/IGF1/ADGRE2/MX2/CD300A/LCP1/LYN/RAC2/ITGAM/FGR/HMOX1/TNNC1/RNASE2/IL13RA2/IL1B/IFI27/MICALL2/PTGS2/ITGAX/HYAL2/CAMK1/NEDD4/GAS6/FES/NDRG4/CTSK/STOM/SOX4/UBE2J1/BCAP31/PDE2A/ZPR1/FAM20B/XPO1/WDR46/VAMP8/PSMD8/PTPN14/MSN/SIRT1/CEP131/PINK1/DERL2/FZD5/C12orf4/SAE1/BARD1/INSIG1/MDFIC/INPP5K/RNF139/MAP2K1/RBM22/PLK3/CD84/HAX1/PRR5L/NUP153/SP100/PREB/MAVS/C2CD5/CDKL2/HSPA1L/STX18/AKAP8L/OAZ1/NUP…
regulation of B cell proliferation	22	5.98842e-05	0.00120544	MNDA/CD300A/LYN/PTPRC/ADA/SASH3/BTK/NCKAP1L/MEF2C/CD74/TNFRSF4/CD38/GPR183/TLR4/CASP3/PELI1/INPP5D/CD40/PKN1/IRS2/CD320/BCL6
cellular response to nutrient	22	5.98842e-05	0.00120544	CYP27B1/CYBB/POSTN/TNC/HMOX1/SNAI2/PTGS2/CYBA/COL1A1/PPARG/FOLR2/GAS6/P2RX4/PIM1/TRIM24/IL15/PDK2/NCOA1/SNW1/HSP90B1/TRPM4/BAIAP2
regulation of lymphocyte migration	19	6.03039e-05	0.00120987	CXCL10/CCL4/ECM1/CCL2/PYCARD/CCL20/CCL5/STK10/ITGA4/WNT5A/CCR2/ADAM17/ADAM10/MSN/WASL/APP/FADD/PADI2/RHOA
regulation of endocytosis	58	6.05732e-05	0.00121126	CD36/PTX3/HCK/FCER1G/TLR2/APOC1/CD14/C3/CCL2/PYCARD/CD300A/SERPINE1/DOCK2/FGR/SELE/LGALS3/CDH13/IL1B/SYT11/LILRB1/CYBA/MERTK/NCKAP1L/APOC3/AP2S1/NR1H3/PPARG/C2/WNT5A/CSK/GAS6/MAGI2/LMAN2/LDLR/ARAP3/SDCBP/CD151/TNF/AXL/PRKD1/DKK1/CD63/SCAMP5/RAB20/LRRTM2/PPT1/ARRB2/MCTP1/CD177/PTEN/WASL/ARFGAP1/LDLRAP1/ZFYVE16/HIP1R/DNM1L/SLC11A1/ABCA7
positive regulation of viral life cycle	21	6.10729e-05	0.00121724	IFIT1/CCL5/LGALS1/TRIM21/PPIB/CD74/ADAR/STOM/PC/DDX3X/CHMP2A/PPID/TRIM38/PPIH/NOTCH1/CNOT7/HSPA8/VAPA/PPIE/CD4/TARBP2
T cell cytokine production	15	6.22891e-05	0.00123336	RSAD2/GATA3/SASH3/IL18RAP/SMAD7/ARG1/CD55/FZD5/TBX21/DENND1B/IL12A/TRPM4/TNFSF4/SLC11A1/MALT1
interleukin-6 secretion	15	6.22891e-05	0.00123336	PYCARD/DDX58/IFIH1/IL1B/SYT11/TLR8/TWIST1/BANK1/HYAL2/GAS6/TRPV4/NOS2/MAVS/ZC3H12A/DHX9
bone mineralization	31	6.43057e-05	0.00126915	NELL1/ISG15/CYP27B1/IGF1/ECM1/CCR1/LTF/GPNMB/TWIST1/OMD/SRGN/PTGS2/CLEC3B/ADRB2/MEF2C/BMPR2/MGP/FBN2/S1PR1/BMP7/BMPR1A/FBXL15/WNT10B/BMPR1B/FGFR3/LGR4/TRPM4/MINPP1/ANKH/P2RX7/CER1
protein localization to nucleus	62	6.69746e-05	0.00131753	ZBTB16/IGF1/HHEX/MSX1/PTGS2/COL1A1/HYAL2/KPNA2/GAS6/TMCO6/MMP12/SOX4/NUP85/LMNA/PDE2A/ZPR1/TNF/XPO1/CCT7/BMP7/LILRB4/SIRT1/NGFR/STAT3/NMD3/PPP1R10/BARD1/CTDNEP1/MDFIC/BANP/RANBP6/IPO4/RBM22/NUP93/NUP153/SP100/MT3/MAVS/PDIA3/TNPO1/CDK5RAP3/DNAJB6/CCT3/BCL6/CCT5/NUP214/OR1D2/PSEN1/BBS4/NUP88/ZC3H12A/SUN2/NUP155/SMO/CDK5/TXNIP/CCT4/MORC3/PAF1/NUP107/ABCA7/SKP1
regulation of chemokine production	25	6.79037e-05	0.00132719	TLR2/CSF1R/POSTN/PYCARD/HMOX1/IL1B/SNAI2/ADCYAP1/TWIST1/ACKR1/WNT5A/CD74/EIF2AK2/ERBIN/DDX3X/TLR4/ADAM17/HDAC1/TLR3/TNF/TRPV4/SOCS5/TLR7/MAVS/FFAR2
regulation of phagocytosis	25	6.79037e-05	0.00132719	CD36/PTX3/HCK/FCER1G/TLR2/C3/CCL2/PYCARD/CD300A/DOCK2/FGR/IL1B/SYT11/CYBA/MERTK/NCKAP1L/PPARG/C2/CSK/GAS6/LMAN2/TNF/PTEN/SLC11A1/ABCA7
protein autophosphorylation	59	6.86694e-05	0.00133784	HCK/CSF1R/LYN/FGR/RASSF2/SLA/GPNMB/KDR/BTK/VEGFC/STK10/PDGFRA/EIF2AK2/CSK/PDGFD/FES/STK17B/LCK/IRAK1/FLT4/PIM1/CLK4/CLK1/ENG/MATK/PRKD2/TRIM24/RAP2A/MAP3K3/PRKD1/CAMK2G/PINK1/MAPKAPK3/VRK2/GRB2/MAP3K11/CAMK2A/MKNK1/CLK2/PRKG2/FGFR3/FLT3/INSR/VRK1/RAP2B/MVP/ERBB4/ULK1/ATR/RAP2C/EPHA7/PAK2/CDK5/ATP13A2/JAK1/PDGFB/CLK3/CALM3/EGFR
positive regulation of T cell proliferation	30	7.10372e-05	0.00137953	IGF1/PYCARD/LILRB2/CORO1A/PTPRC/IL1B/CCL5/CD86/SASH3/EBI3/NCKAP1L/HLA-DMB/ANXA1/HLA-DPB1/HLA-DPA1/TGFBR2/NCK1/CD1D/CCR2/RPS3/HLA-E/CD55/IL15/CD46/CD3E/IL12A/EFNB1/TNFSF4/FADD/CD4
calcium-mediated signaling	46	7.31854e-05	0.00141671	HTR2B/CCL4/IGF1/CXCR4/GBP1/CXCL8/AGTR1/PLEK/ADA/SELE/CCL20/CCR5/CDH13/SPHK1/KDR/BTK/TREM2/CLIC2/TMEM100/SELP/GSTO1/P2RX4/FPR2/BCAP31/DMD/LMCD1/NCALD/MCOLN1/RCAN1/FKBP1A/LAT/CASQ2/CD3E/MCTP1/HOMER2/MAPT/ITPR1/TRPM4/FKBP1B/CD4/FIS1/LAT2/CALM3/EGFR/CMKLR1/MYO5A
negative regulation of endopeptidase activity	62	7.58063e-05	0.00146277	COL6A3/CSTA/IFI6/C3/LTF/TNFRSF1B/SERPINE1/TFPI2/MMP9/TNFAIP8/CD44/SERPINH1/CST6/IFI16/PLAUR/WFDC1/A2M/SERPING1/CSTB/PTGS2/BST2/SERPINA1/ANOS1/MICAL1/DHCR24/SERPIND1/CST7/COL4A3/COL7A1/ITIH3/GAS6/LXN/SERPINB6/CARD8/DDX3X/RPS6KA1/TIMP3/SPINK5/NOL3/TIMP2/RENBP/RAG1/NGFR/RPS6KA3/CST3/PCID2/SERPINB2/BIRC3/SPOCK1/ARRB2/RNF34/MT3/SERPINI1/SERPINB8/PROS1/DNAJB6/APP/PAK2/TFPI/TRIAP1/SPINK4/USP14
regulation of interleukin-8 secretion	12	7.60864e-05	0.00146352	FCN1/TLR2/CD14/TLR1/PYCARD/HYAL2/ANXA1/WNT5A/CD2/CD58/CD244/FFAR2
mRNA processing	108	7.76142e-05	0.00148818	LGALS3/LSM7/DDX39A/LSM2/THOC6/PRMT7/NELFE/RBM10/ADAR/DBR1/RALY/POLR2E/PUF60/GTF2H4/RBFOX1/PRPF31/ZPR1/PQBP1/PRPF39/PPIH/SFPQ/KIN/PPWD1/SF1/THOC5/NOL3/RBM28/POLR2L/LUC7L3/TXNL4B/SUGP1/SNRPA/PRPF3/CDK7/HNRNPM/HNRNPH3/BARD1/CRNKL1/RBM4B/HNRNPA2B1/SRSF7/DDX23/SLTM/CELF2/ARL6IP4/HNRNPF/KHDRBS3/SNRNP35/SNRPF/BUD31/SNRNP70/PRPF19/POLR2D/RBM22/SART1/HSPA8/THOC1/CIR1/FIP1L1/SNW1/CMTR1/MAGOH/GPATCH1/ZCCHC8…
myeloid leukocyte differentiation	50	7.78967e-05	0.00148888	TYROBP/TLR2/EVI2B/CCR1/CSF1R/IRF7/LTF/HCLS1/HHEX/LYN/UBD/CEBPA/MMP9/RASSF2/IFI16/GATA3/TSPAN2/LILRB1/CEACAM1/FBN1/MEF2C/PIR/PPARG/CD74/TGFBR2/NME1/GPR183/ATP6AP1/EPHA2/CTNNBIP1/TLR4/TLR3/TNF/SP3/THOC5/LILRB4/BATF/MAFB/SIRT1/INPP5D/RELB/SNX10/HAX1/OSTM1/HOXA7/PSEN1/APP/FADD/CD4/PIK3CD
positive regulation of reactive oxygen species metabolic process	29	7.82513e-05	0.00149096	CD36/PTX3/ITGB2/ITGAM/AGTR1/IL1B/KLF2/PTGS2/CYBA/TSPO/GADD45A/TGFBR2/P2RX4/PID1/FPR2/TLR4/DDAH2/TNF/ICAM1/TLR5/GRB2/CD177/INSR/MAPT/ZC3H12A/TP53/PDGFB/XDH/EGFR
antigen processing and presentation of peptide antigen via MHC class II	31	7.92656e-05	0.00150555	HLA-DQA1/FCER1G/IFI30/CTSS/PYCARD/HLA-DQB1/TREM2/HLA-DRA/SEC24C/HLA-DMB/AP2S1/HLA-DPB1/AP2M1/CD74/HLA-DPA1/HLA-DRB1/CTSD/HLA-DMA/AP1S2/SEC24D/DYNC1LI2/CTSL/DYNC1LI1/KLC1/ACTR1A/DCTN5/ACTR10/CAPZB/OSBPL1A/AP1G1/SEC23A
astrocyte development	14	7.99507e-05	0.00151382	S100A8/S100A9/TSPAN2/LAMB2/FPR2/EIF2B5/TLR4/LDLR/MT3/MAPT/PSEN1/APP/SMO/EGFR
collagen metabolic process	36	8.08353e-05	0.0015258	COL6A3/COL1A2/RGCC/MMP1/CTSS/COL15A1/MMP9/COL3A1/ID1/COL5A2/COL4A1/SERPINH1/COL6A2/COL4A2/MMP2/COL4A3/COL1A1/PPARG/COL7A1/CTSD/CTSK/MMP12/CTSB/P3H1/COL4A4/TNS2/ARG1/ENG/CST3/P3H4/TRAM2/CTSL/P3H3/MMP15/P2RX7/PLOD3
positive regulation of alpha-beta T cell activation	19	8.33271e-05	0.00156795	ZBTB16/HLX/ADA/CD86/SASH3/EBI3/NCKAP1L/ANXA1/TGFBR2/CCR2/CD83/ITPKB/HLA-E/CD55/CD3E/IL12A/SOCS5/TNFSF4/RHOA
protein folding	63	8.45493e-05	0.00158112	FKBP5/HSPA2/SPHK1/TEX11/PPIF/PPIB/CD74/PDIA5/FKBP11/SIL1/DNAJA1/QSOX1/GNAI2/P3H1/TMX1/DNAJB2/RUVBL2/CCT6B/PDIA4/GNAI1/PPID/WFS1/PPIH/CCT7/FKBP1A/TTC31/PRDX4/DNAJC7/NUDC/FKBP3/RIC3/CDC37/SNRNP70/STIP1/HSPA8/RAD23B/TOR1B/HSP90B1/TBCC/PDIA3/RP2/SPAG1/HSPA1L/LTBP4/ERO1A/DNAJB6/CCT3/FKBP1B/CCT5/EMC6/DNAJC24/HSPB6/SGTA/PFDN2/CCT4/PDIA6/PPIE/MPDU1/HSPA14/EMC3/FKBP14/DNAJC2/FYCO1
positive regulation of protein complex assembly	63	8.45493e-05	0.00158112	CD36/HCK/MMP1/PYCARD/LCP1/CORO1A/RAC2/PFN1/PLEK/IRF8/RHOC/ARPC1B/TWIST1/WARS/BID/GMFG/NCKAP1L/PMAIP1/NPHS1/FES/FSCN1/NCK1/PSMC3/GTF2H4/BAX/RHOG/PSMC5/TLR4/WIPF1/RPS3/DDB2/TNF/ARPC2/ICAM1/MSN/ARPC5/PINK1/WNT10B/ARPC4/GRB2/CYFIP1/RBX1/PAXIP1/CNOT2/VASP/WASL/MAPT/BIK/ASAP1/PSMC4/ATR/BAIAP2/GTF2B/TP53/ARPC5L/HIP1R/SETX/PSMC2/TPPP/RHOA/EIF4G1/CDC42EP4/RPA2
positive regulation of mononuclear cell migration	11	8.85341e-05	0.00165055	CXCL10/PLA2G7/CCR1/SERPINE1/LGALS3/CCL5/PDGFD/FPR2/CCR2/TNF/CREB3
antigen processing and presentation of peptide or polysaccharide antigen via MHC class II	31	9.72886e-05	0.0018082	HLA-DQA1/FCER1G/IFI30/CTSS/PYCARD/HLA-DQB1/TREM2/HLA-DRA/SEC24C/HLA-DMB/AP2S1/HLA-DPB1/AP2M1/CD74/HLA-DPA1/HLA-DRB1/CTSD/HLA-DMA/AP1S2/SEC24D/DYNC1LI2/CTSL/DYNC1LI1/KLC1/ACTR1A/DCTN5/ACTR10/CAPZB/OSBPL1A/AP1G1/SEC23A
glucocorticoid receptor signaling pathway	9	9.89903e-05	0.00182613	YWHAH/LMO3/PER1/NEDD4/NR3C1/CRY2/CRY1/RBM14/NCOA6
cellular response to exogenous dsRNA	9	9.89903e-05	0.00182613	COLEC12/DDX58/IFIH1/IFIT1/PQBP1/TLR3/MAVS/RALB/DHX9
lysosome localization	23	9.91578e-05	0.00182613	FCER1G/ADGRE2/CD300A/LYN/RAC2/FGR/HMOX1/IL13RA2/BTK/CHGA/MILR1/FES/BLOC1S1/FAM98A/NR4A3/VAMP8/C12orf4/LAT/CD84/SNAP23/STXBP1/LAT2/PIK3CD
positive regulation of lymphocyte mediated immunity	26	0.000102409	0.00188029	FCER1G/C3/RSAD2/IL1B/VAV1/GATA3/SASH3/BTK/IL18RAP/CRTAM/HLA-E/TNF/NECTIN2/FZD5/FAM49B/CD40/MSH2/TBX21/IL12A/PAXIP1/UNG/TNFSF4/FADD/AP1G1/P2RX7/MALT1
endocardial cushion development	16	0.000103529	0.00189511	SNAI2/TWIST1/MSX1/HEY1/TMEM100/NEDD4/BMPR2/TGFBR2/CRELD1/ENG/NOTCH1/BMP7/BMPR1A/ERG/DCHS1/ACVRL1
cellular response to nutrient levels	53	0.000104065	0.00189919	CYP27B1/CYBB/POSTN/UCP2/TNC/HMOX1/UPP1/PDK4/SNAI2/IFI16/PTGS2/CYBA/PMAIP1/RRP8/FAS/COL1A1/PIK3C2B/PPARG/FOLR2/EIF2AK2/GAS6/BMPR2/P2RX4/SLC38A2/ASNS/PIM1/ICAM1/FADS1/TRIM24/GABARAPL1/PRKD1/RRAGC/IL15/SIRT1/PPM1D/MARS/PDK2/NCOA1/ATG7/HSPA8/GCN1/SNW1/HSP90B1/TBL2/TRPM4/ULK1/RALB/BAIAP2/ZC3H12A/TP53/PIK3C3/KPTN/DNM1L
urogenital system development	74	0.000105709	0.0019234	ZBTB16/CXCR2/ACTA2/TNC/ADAMTS1/AGTR1/CRIP1/BASP1/PGF/ANGPT2/COL4A1/GATA3/NID1/PECAM1/ID4/LAMB2/FBN1/PDGFRA/MEF2C/ITGA8/COL4A3/CRLF1/TIPARP/NRP1/SPRY1/HYAL2/EFNB2/ANXA1/NPHS1/WNT5A/ID3/PDGFD/MAGI2/SOX17/SMAD7/GCNT1/SOX4/CD34/COL4A4/IFT20/BAX/GCNT3/TNS2/CTNNBIP1/FRAS1/KLHL3/AKR1B1/WFS1/PBX1/STAT1/ENPEP/LRP4/NOTCH1/BMP7/KLF15/CFLAR/SEC61A1/DCHS1/GPR4/NUP93/PTEN/OVOL1/RARB/LGR4/YAP1/ARL3/EPHA7/SMO/HO…
negative regulation of cell morphogenesis involved in differentiation	28	0.000107158	0.00194393	POSTN/GBP1/SPP1/ID1/CORO1C/FGF13/YWHAH/TRPC6/NRP1/SEMA3G/WNT5A/SEMA4C/DNM3/IFRD1/WNT3/LRP4/KANK1/EFNA1/NGFR/SEMA3F/PTEN/MT3/PSEN1/EPHA7/NLGN3/CDK5/RHOA/EPHB2
apoptotic cell clearance	17	0.000109954	0.00198868	FCN1/CD36/MARCO/C3/CCL2/FCN3/RAC2/MERTK/NR1H3/C2/GAS6/RHOG/AXL/TGM2/FCN2/PDIA6/ABCA7
renal system development	67	0.000111855	0.00201705	ZBTB16/CXCR2/ACTA2/ADAMTS1/AGTR1/BASP1/PGF/ANGPT2/COL4A1/GATA3/NID1/PECAM1/LAMB2/FBN1/PDGFRA/MEF2C/ITGA8/COL4A3/CRLF1/TIPARP/NRP1/SPRY1/HYAL2/EFNB2/NPHS1/WNT5A/ID3/PDGFD/MAGI2/SOX17/SMAD7/GCNT1/SOX4/CD34/COL4A4/IFT20/BAX/GCNT3/TNS2/CTNNBIP1/FRAS1/KLHL3/AKR1B1/WFS1/PBX1/STAT1/ENPEP/LRP4/NOTCH1/BMP7/KLF15/CFLAR/SEC61A1/DCHS1/GPR4/NUP93/OVOL1/RARB/LGR4/YAP1/ARL3/EPHA7/SMO/HOXB7/PDGFB/CER1/IFT140
tissue remodeling	45	0.000113055	0.00203264	CSF1R/RAC2/RASSF2/GPNMB/SPP1/PDK4/LIPA/MERTK/CEACAM1/ADRB2/MEF2C/GJA5/ANXA1/CSK/BMPR2/CSPG4/IGFBP5/CD38/CTSK/BGN/ATP6AP1/EPHA2/BAX/FLT4/S1PR1/TNFAIP3/CCR2/ARG1/AXL/NOL3/TGM2/NOS3/ERG/IL15/INPP5D/CST3/P3H4/THBS4/TMBIM1/LEPR/ACVRL1/HTR1B/LGR4/P2RX7/EGFR
T cell migration	19	0.000113785	0.00203972	CXCL10/ECM1/CCL2/PYCARD/CXCL11/CCL20/CCL5/ITGA4/WNT5A/GPR183/S1PR1/CCR2/ADAM17/ADAM10/MSN/APP/FADD/RHOA/PIK3CD
positive regulation of viral process	31	0.000118912	0.00212534	IFIT1/CCL5/LGALS1/TRIM21/PPIB/CD74/NELFE/ADAR/STOM/PC/POLR2E/TAF11/DDX3X/CHMP2A/PPID/TRIM38/PPIH/NOTCH1/CNOT7/POLR2L/MDFIC/POLR2D/HSPA8/SNW1/NELFB/GTF2B/VAPA/PPIE/CD4/DHX9/TARBP2
cellular response to peptide hormone stimulus	73	0.00012067	0.00215041	IGF1/LYN/UCP2/AGTR1/CRHBP/TCIRG1/PTPRE/PDK4/IL1B/GHR/CYBA/CEACAM1/FBN1/ADCY7/PRKAR2B/PPARG/RAB31/APRT/CSK/TRIB3/GNG11/NCK1/ATP6AP1/PID1/PKM/APEX1/ATP6V0D1/PIK3R3/ARG1/HDAC5/ATP6V0A2/STAT1/ADCY1/NR4A3/CCND3/ADCY3/LPIN1/KANK1/SIRT1/CFLAR/PRKCB/SOCS2/NGFR/GCLC/EIF4EBP1/STAT3/ATP6V1G2/MARS/STAT5A/GRB2/INPP5K/RAB8B/CAMK2A/PDK2/CYFIP1/PRKACB/IRS2/PTEN/ATP6V1B2/INSR/GNG7/C2CD5/CRK/SHC1/GRB10/BAIAP2/CSHL…
renal system vasculature development	12	0.000125863	0.00222333	ACTA2/ANGPT2/PECAM1/PDGFRA/NRP1/PDGFD/CD34/NOTCH1/BMP7/CFLAR/GPR4/PDGFB
kidney vasculature development	12	0.000125863	0.00222333	ACTA2/ANGPT2/PECAM1/PDGFRA/NRP1/PDGFD/CD34/NOTCH1/BMP7/CFLAR/GPR4/PDGFB
positive regulation of T cell migration	12	0.000125863	0.00222333	CXCL10/PYCARD/CCL20/CCL5/ITGA4/WNT5A/CCR2/ADAM17/ADAM10/APP/FADD/RHOA
collagen catabolic process	23	0.000128228	0.00225852	COL6A3/COL1A2/MMP1/CTSS/COL15A1/MMP9/COL3A1/COL5A2/COL4A1/COL6A2/COL4A2/MMP2/COL4A3/COL1A1/COL7A1/CTSD/CTSK/MMP12/CTSB/COL4A4/CST3/CTSL/MMP15
regulation of protein complex assembly	97	0.000128907	0.00226391	CD36/HCK/MMP1/TMSB15A/PYCARD/HCLS1/LCP1/CORO1A/RAC2/PFN1/PLEK/IRF8/RHOC/ARPC1B/TWIST1/WARS/BID/GMFG/TMSB10/ABCA1/NCKAP1L/KANK3/PMAIP1/NPHS1/EIF2AK2/SELP/FES/FSCN1/NCK1/PSMC3/GTF2H4/VPS16/TWF2/BAX/RHOG/DDX3X/CTNNBIP1/PSMC5/TLR4/WIPF1/RPS3/DDB2/TNF/ARPC2/ICAM1/TRIM9/KANK1/DKK1/MSN/ARPC5/PINK1/WNT10B/TUBB4A/RASA1/INSIG1/ARPC4/GRB2/HSPA8/CYFIP1/RBX1/ATF7IP/PAXIP1/TRIOBP/HAX1/CNOT2/LCAT/VASP/PREB/WASL…
cell killing	39	0.000132426	0.0023152	LYZ/S100A12/LTF/CORO1A/PTPRC/GZMB/GNLY/MICB/PRF1/PTPN6/VAV1/CHGA/LILRB1/IL18RAP/CEACAM1/CRTAM/MICA/APOL1/EMP2/ARG1/SLAMF7/HLA-E/ICAM1/NECTIN2/CAMP/DNASE1/CEBPG/FAM49B/ULBP2/NOS2/IL12A/ARRB2/CCL13/PGLYRP4/CRK/HAMP/FADD/AP1G1/P2RX7
leukocyte mediated cytotoxicity	28	0.000132974	0.0023152	CORO1A/PTPRC/GZMB/MICB/PTPN6/VAV1/LILRB1/IL18RAP/CEACAM1/CRTAM/MICA/EMP2/ARG1/SLAMF7/HLA-E/ICAM1/NECTIN2/DNASE1/CEBPG/FAM49B/ULBP2/NOS2/IL12A/ARRB2/CRK/FADD/AP1G1/P2RX7
response to vitamin	28	0.000132974	0.0023152	CXCL10/CYP27B1/POSTN/TNC/ADA/SPP1/SNAI2/PTGS2/TSPO/COL1A1/PPARG/FOLR2/CCND1/GAS6/PIM1/ARG1/BMP7/TRIM24/IL15/KYNU/CD40/ALPL/SNW1/FKBP1B/HAMP/TP53/CD4/EGFR
regulation of leukocyte differentiation	62	0.000138178	0.00239891	TYROBP/ZBTB16/EVI2B/CYP26B1/CCR1/IRF7/LTF/LILRB2/HCLS1/LYN/HLX/RASSF2/ADA/PTPN6/CD86/IRF1/GATA3/SASH3/BTK/LILRB1/CEACAM1/NCKAP1L/FBN1/ANXA1/CD74/GAS6/SMAD7/TGFBR2/NME1/CD2/ATP6AP1/CTNNBIP1/TLR4/CD83/ITPKB/TLR3/TNF/AXL/SPINK5/LILRB4/MAFB/IL15/RAG1/INPP5D/PPP2R3C/TBX21/PCID2/CD46/SART1/IL12A/SOCS5/HAX1/METTL3/HOXA7/CBFB/BCL6/TNFSF4/ZMIZ1/FADD/HMGB3/CD4/RHOA
nuclear transport	80	0.000147657	0.00255085	IGF1/MX2/HHEX/IL1B/IFI27/PTGS2/DDX39A/HYAL2/CAMK1/THOC6/KPNA2/NEDD4/GAS6/TMCO6/MMP12/SOX4/ZNF593/EIF5A/NUP85/XPOT/PDE2A/DDX25/ZPR1/TNF/XPO1/THOC5/PTPN14/SIRT1/NXF1/STAT3/NMD3/PPP1R10/BARD1/HNRNPA2B1/SRSF7/UPF3A/PCID2/MDFIC/RANBP6/SNRPF/IPO4/POLR2D/RBM22/THOC1/BANF1/FIP1L1/NUP93/MAGOH/NUP153/SP100/SMG5/MT3/DHX38/MAVS/PDIA3/TNPO1/AKAP8L/BCL6/NUP214/OR1D2/PSEN1/SET/NUP88/ZC3H12A/UPF2/SNRPD3/TP53/NUP…
regulation of cytokine biosynthetic process	29	0.000147772	0.00255085	CYBB/TLR1/HMOX1/CCL20/NMI/IL1B/TLR8/CD86/IRF1/GATA3/EBI3/LILRB1/WNT5A/UBE2J1/LTB/CCR2/TLR4/TLR3/TNFRSF8/TNF/INPP5D/CEBPG/PTAFR/CARD9/CD3E/BCL10/TLR7/NFKB1/CD4
myeloid cell differentiation	88	0.00014981	0.0025787	TYROBP/ZBTB16/TLR2/EVI2B/CCR1/CSF1R/IRF7/LTF/HCLS1/HHEX/LYN/UBD/CEBPA/MMP9/RASSF2/CLEC5A/IRF8/LGALS3/ACTN1/PTPN6/IFI16/GATA3/TSPAN2/KLF2/MEIS2/LILRB1/CEACAM1/NCKAP1L/FBN1/MEF2C/PIR/HMGB2/PPARG/CD74/FES/ADAR/TGFBR2/NME1/GPR183/ATP6AP1/SNRK/EPHA2/CSF3R/MEIS1/CTNNBIP1/TLR4/HDAC1/FLI1/ITPKB/PIP4K2A/TLR3/STAT1/CASP3/TNF/NR4A3/SP3/THOC5/LILRB4/BATF/MAFB/SIRT1/PRKCB/INPP5D/STAT3/RELB/CEBPG/SNX10/NFE2/AS…
negative regulation of antigen receptor-mediated signaling pathway	11	0.000152464	0.00261179	CD300A/GBP1/LGALS3/PTPN6/CEACAM1/LPXN/LILRB4/PVRIG/PLCL2/DUSP22/ELF1
CD4-positive, alpha-beta T cell activation	24	0.000152595	0.00261179	RSAD2/HLX/CD86/GATA3/SASH3/IL18R1/NCKAP1L/STOML2/ANXA1/RORC/SMAD7/TGFBR2/GPR183/CD83/SATB1/BATF/CD55/STAT3/RELB/TBX21/SOCS5/PLA2G2D/BCL6/TNFSF4
regulation of mast cell activation involved in immune response	13	0.000157735	0.00267707	FCER1G/ADGRE2/CD300A/LYN/RAC2/FGR/HMOX1/IL13RA2/FES/VAMP8/C12orf4/CD84/STXBP1
regulation of mast cell degranulation	13	0.000157735	0.00267707	FCER1G/ADGRE2/CD300A/LYN/RAC2/FGR/HMOX1/IL13RA2/FES/VAMP8/C12orf4/CD84/STXBP1
positive regulation of release of cytochrome c from mitochondria	13	0.000157735	0.00267707	PYCARD/MMP9/TNFSF10/PLAUR/BID/PPIF/PMAIP1/BAX/BNIP3/PINK1/BIK/TP53/DNM1L
mitral valve morphogenesis	7	0.000158766	0.00268705	TWIST1/BMPR2/SOX4/NOTCH1/BMPR1A/EFNA1/DCHS1
negative regulation of transport	100	0.000161904	0.00273253	RGCC/TLR2/APOC1/FN1/RSAD2/CD300A/LILRB2/GBP1/CORO1A/UCP2/IL1R2/CRHBP/MMP9/ADA/HMOX1/LGALS3/IL13RA2/IL1B/SYT11/ADCYAP1/TLR8/GEM/TWIST1/NOV/SRGN/CHGA/LRRC32/LILRB1/PTGS2/BST2/PPIF/CLIC2/MAP4K4/CEACAM1/APOC3/BANK1/NR1H3/ANXA1/PLA2R1/CD74/NEDD4/CSK/GAS6/GSTO1/CARD8/SOX4/UBE2J1/CD34/PID1/CCR2/PDE2A/HDAC1/SDCBP/TNF/ICAM1/NOTCH1/TRIM9/VAMP8/NOS3/PRKD1/CRY1/PRKCB/DERL2/SCAMP5/BARD1/INSIG1/LRRTM2/MDFIC/IN…
alpha-beta T cell differentiation	28	0.000164205	0.00276367	ZBTB16/RSAD2/HLX/ADA/CD86/IRF1/GATA3/SASH3/IL18R1/NCKAP1L/GPR18/ANXA1/RORC/SMAD7/TGFBR2/GPR183/CD83/SATB1/ITPKB/BATF/STAT3/RELB/TBX21/SOCS5/PLA2G2D/BCL6/TNFSF4/RHOA
nucleocytoplasmic transport	79	0.000168128	0.00282185	IGF1/MX2/HHEX/IL1B/IFI27/PTGS2/DDX39A/HYAL2/CAMK1/THOC6/KPNA2/NEDD4/GAS6/TMCO6/MMP12/SOX4/ZNF593/EIF5A/NUP85/XPOT/PDE2A/DDX25/ZPR1/TNF/XPO1/THOC5/PTPN14/SIRT1/NXF1/STAT3/NMD3/PPP1R10/BARD1/HNRNPA2B1/SRSF7/UPF3A/PCID2/MDFIC/RANBP6/SNRPF/IPO4/POLR2D/RBM22/THOC1/FIP1L1/NUP93/MAGOH/NUP153/SP100/SMG5/MT3/DHX38/MAVS/PDIA3/TNPO1/AKAP8L/BCL6/NUP214/OR1D2/PSEN1/SET/NUP88/ZC3H12A/UPF2/SNRPD3/TP53/NUP155/SM…
biomineral tissue development	37	0.000171057	0.00286308	NELL1/ISG15/CYP27B1/IGF1/ECM1/CCR1/LTF/GPNMB/SPP1/TWIST1/OMD/SRGN/PTGS2/CLEC3B/ADRB2/MEF2C/COL1A1/GAS6/BMPR2/MGP/FBN2/S1PR1/BMP7/BMPR1A/FBXL15/WNT10B/BMPR1B/ALPL/FGFR3/LGR4/TRPM4/MINPP1/ANKH/TFIP11/AMBN/P2RX7/CER1
regulation of cytokine-mediated signaling pathway	45	0.000175509	0.0029295	ECM1/PYCARD/IRF7/PTPRC/IL1R2/PXDN/CASP1/CCL5/SPHK1/PTPN6/TREM2/NR1H3/IFNGR2/PPARG/WNT5A/CASP4/CD74/IFNGR1/GAS6/ADAR/CARD8/MMP12/IRAK1/TNFAIP3/ADAM17/ARG1/STAT1/TNF/AXL/NOL3/TNFRSF1A/CNOT7/CDC37/VRK2/BIRC3/RBCK1/PIAS1/MAVS/CBFB/IFNAR2/RNF31/FADD/PADI2/ELF1/JAK1
macrophage activation	22	0.000176377	0.00293591	TYROBP/CX3CR1/TLR2/TLR1/ITGAM/TLR8/CD93/NR1H3/WNT5A/CD74/KARS/FPR2/TLR4/LDLR/TLR3/ADGRF5/TLR7/MAPT/TNIP2/APP/ZC3H12A/SLC11A1
regulation of blood pressure	46	0.000176935	0.00293597	COL1A2/POSTN/AGTR1/SOD2/CYP4A11/HMOX1/VEGFC/CHGA/PTGS2/NPY1R/CYBA/RAMP2/GCH1/PTGS1/ADRB2/GJA5/ADM/CTSZ/PPARG/NAV2/C9orf3/GAS6/BMPR2/P2RX4/PRCP/CD34/EMP2/ERAP1/ENPEP/NCALD/SGK1/CYP4F12/SCPEP1/NOS3/RENBP/DRD5/PTAFR/EDNRA/NOS2/ACVRL1/RNPEP/BBS4/LNPEP/PDGFB/RHOA/ADRB1
negative regulation of neuron projection development	38	0.00017735	0.00293597	PLK2/SPP1/ID1/LGALS1/FGF13/YWHAH/MAP4K4/TRPC6/CTSZ/NRP1/ITM2C/EFNB2/SEMA3G/WNT5A/SEMA4C/DNM3/IFRD1/WNT3/TNFRSF8/LRP4/KANK1/TRPV4/EFNA1/NGFR/DENND5A/PTPN9/SEMA3F/SPOCK1/PTEN/MT3/ASAP1/PSEN1/EPHA7/NLGN3/CDK5/CRMP1/RHOA/EPHB2
positive regulation of epithelial cell proliferation	49	0.000178557	0.0029479	HTR2B/IGF1/ECM1/C5AR1/APLNR/AGTR1/HMOX1/PGF/ID1/CDH13/FZD7/CCL5/TWIST1/KDR/VEGFC/CYBA/NRP1/HMGB2/EGFL7/PPP1R16B/HRAS/WNT5A/CCND1/BMPR2/MMP12/NME1/NOD2/NRAS/LAMC1/FLT4/TNFAIP3/ADAM17/ARG1/NR4A3/NOTCH1/PRKD2/BMPR1A/PRKD1/MYDGF/SIRT1/CFLAR/STAT3/STAT5A/THBS4/ACVRL1/CCR3/SMO/PDGFB/EGFR
ephrin receptor signaling pathway	27	0.000182009	0.00299672	LYN/MMP9/ARPC1B/MMP2/AP2S1/EFNB2/HRAS/AP2M1/NCK1/EPHA2/ANKS1A/SDCBP/ARPC2/ARPC5/EFNA1/RASA1/ARPC4/MYL12A/PSEN2/WASL/EFNB1/CRK/PSEN1/EPHA7/CHN1/RHOA/EPHB2
response to endoplasmic reticulum stress	65	0.000182741	0.00299921	CCL2/SRPX/CXCL8/FAM129A/DDX11/PMAIP1/CASP4/PDIA5/EIF2AK2/CCND1/DDRGK1/TRIB3/UBE2J1/NCK1/NRBF2/PSMC3/SDF2L1/TMX1/BAX/MAN1B1/BCAP31/PDIA4/ASNS/EIF2B5/LMNA/ATP6V0D1/PSMC5/WFS1/TSPYL2/MYDGF/SIRT1/DERL2/SCAMP5/AUP1/SEC61A1/RNF139/THBS4/YIF1A/RNF121/CREB3/SPOP/DNAJB9/PREB/HSP90B1/TBL2/PDIA3/KLHDC3/SHC1/PSMC4/ITPR1/ARFGAP1/CDK5RAP3/ERO1A/UBXN8/TP53/COPS5/SRPRB/SGTA/PDIA6/PSMC2/BFAR/FKBP14/UBE2G2/USP14/E…
negative regulation of hydrolase activity	99	0.00018315	0.00299921	PTX3/COL6A3/CSTA/APOC1/IFI6/C3/ECM1/LTF/TNFRSF1B/GZMA/SERPINE1/TFPI2/MMP9/IFIT1/TNFAIP8/CD44/SERPINH1/CST6/ADCYAP1/IFI16/PLAUR/WFDC1/A2M/ANGPTL4/SERPING1/CSTB/PTGS2/BST2/SERPINA1/PPIF/CDC42SE1/ANOS1/MICAL1/DHCR24/NCKAP1L/SERPIND1/CST7/COL4A3/APOC3/SPRY1/ANXA1/HRAS/PLA2R1/COL7A1/ITIH3/GAS6/LXN/SERPINB6/CARD8/DLG2/PHACTR2/DDX3X/RPS6KA1/TIMP3/TNF/SPINK5/NOL3/CRY2/NOS3/TIMP2/FKBP1A/RENBP/SIRT1/RAG1/P…
regulation of cellular amino acid metabolic process	21	0.000187459	0.0030615	PSMB10/PSMB9/PSMB8/PSMB6/PSMC3/PSMC5/PSMA7/PSMA6/PSMA4/PSMD8/PSMD4/PSME1/PSMA3/PSMD12/PSMC4/OAZ1/PSMB1/PSMD7/PSMD13/SIRT4/PSMC2
Wnt signaling pathway, planar cell polarity pathway	32	0.000188192	0.0030652	PFN1/PSMB10/FZD7/PSMB9/PSMB8/AP2S1/AP2M1/WNT5A/MAGI2/PSMB6/PSMC3/PSMC5/PSMA7/PSMA6/PSMA4/FZD6/PSMD8/DKK1/FZD5/PSMD4/FZD4/ARRB2/VANGL1/PSME1/PSMA3/PSMD12/PSMC4/PSMB1/PSMD7/PSMD13/PSMC2/RHOA
RNA localization	57	0.000189923	0.0030851	MX2/HHEX/DDX39A/RFTN1/THOC6/EXOSC10/TGFBR2/RUVBL2/ZNF593/RBFOX1/EIF5A/NUP85/NOP10/XPOT/DDX25/SIDT2/XPO1/CCT7/THOC5/PARN/NXF1/FBL/NMD3/HNRNPA2B1/SRSF7/UPF3A/PCID2/LUZP4/POLR2D/THOC1/NHP2/FIP1L1/NUP93/MAGOH/NUP153/SMG5/ZNHIT6/PRPF18/DHX38/MVP/ATR/AKAP8L/CCT3/CCT5/NUP214/NUP88/UPF2/AHCTF1/NUP155/CCT4/ENY2/NUP107/UPF3B/PRPF6/CHTOP/DHX9/EIF4A3
kidney development	63	0.000191102	0.0030877	ZBTB16/CXCR2/ACTA2/ADAMTS1/AGTR1/BASP1/PGF/ANGPT2/GATA3/NID1/PECAM1/LAMB2/FBN1/PDGFRA/MEF2C/ITGA8/COL4A3/CRLF1/TIPARP/NRP1/SPRY1/HYAL2/EFNB2/NPHS1/ID3/PDGFD/MAGI2/SMAD7/GCNT1/SOX4/CD34/COL4A4/IFT20/BAX/GCNT3/TNS2/CTNNBIP1/FRAS1/KLHL3/AKR1B1/WFS1/PBX1/STAT1/ENPEP/LRP4/NOTCH1/BMP7/KLF15/CFLAR/SEC61A1/DCHS1/GPR4/NUP93/OVOL1/RARB/LGR4/YAP1/ARL3/EPHA7/SMO/HOXB7/PDGFB/CER1
negative regulation of peptidase activity	63	0.000191102	0.0030877	COL6A3/CSTA/IFI6/C3/ECM1/LTF/TNFRSF1B/SERPINE1/TFPI2/MMP9/TNFAIP8/CD44/SERPINH1/CST6/IFI16/PLAUR/WFDC1/A2M/SERPING1/CSTB/PTGS2/BST2/SERPINA1/ANOS1/MICAL1/DHCR24/SERPIND1/CST7/COL4A3/COL7A1/ITIH3/GAS6/LXN/SERPINB6/CARD8/DDX3X/RPS6KA1/TIMP3/SPINK5/NOL3/TIMP2/RENBP/RAG1/NGFR/RPS6KA3/CST3/PCID2/SERPINB2/BIRC3/SPOCK1/ARRB2/RNF34/MT3/SERPINI1/SERPINB8/PROS1/DNAJB6/APP/PAK2/TFPI/TRIAP1/SPINK4/USP14
modification of morphology or physiology of other organism	41	0.000191993	0.00309384	LYZ/PTX3/CCL4/S100A12/LTF/S100A9/GNLY/PRF1/CCL5/CHGA/PPIB/HYAL2/KPNA2/EIF2AK2/STOM/PC/GSDMD/PSMC3/APOL1/TAF11/TNIP1/HDAC1/ARG1/CAMP/INPP5K/NOS2/ATG7/HSPA8/HIPK2/SNW1/INSR/CCL13/PGLYRP4/HAMP/ZC3H12A/GTF2B/VAPA/CD4/FBXL2/P2RX7/RAB9A
retina vasculature development in camera-type eye	9	0.000195311	0.00313896	COL4A1/PDGFRA/ARHGEF15/NRP1/BMPR2/CLIC4/FZD4/ACVRL1/ROM1
positive regulation of endothelial cell proliferation	30	0.000196952	0.00314608	HTR2B/ECM1/APLNR/AGTR1/HMOX1/PGF/CDH13/KDR/VEGFC/CYBA/NRP1/HMGB2/EGFL7/PPP1R16B/WNT5A/BMPR2/NRAS/FLT4/ADAM17/ARG1/PRKD2/PRKD1/MYDGF/SIRT1/STAT3/STAT5A/THBS4/ACVRL1/CCR3/PDGFB
production of molecular mediator involved in inflammatory response	20	0.000197312	0.00314608	IDO1/FCER1G/SERPINE1/LYN/IL1R2/ALOX5/BTK/MYD88/PER1/CUEDC2/NOD2/KARS/TLR4/VAMP8/C5orf30/NOS2/SCARB2/SNAP23/ZC3H12A/IL17RA
interleukin-2 production	20	0.000197312	0.00314608	GBP1/IL1B/CD86/GATA3/SASH3/PDE4B/STOML2/ANXA1/CD34/TNFAIP3/CCR2/CD83/RPS3/PRKD2/TBX21/CARD9/CD3E/CD4/SLC11A1/MALT1
negative regulation of apoptotic signaling pathway	53	0.000199326	0.00316986	CX3CR1/IFI6/IGF1/BCL2A1/SERPINE1/SOD2/MMP9/TNFSF10/HMOX1/LGALS3/IL1B/CD44/SNAI2/PLAUR/BID/PTGS2/PPIF/NRP1/HMGB2/FAS/CD74/EYA2/DNAJA1/NDUFA13/CX3CL1/FGG/BAX/DDX3X/NME5/LMNA/TNFAIP3/WFS1/TNF/ICAM1/NOL3/NOS3/SIRT1/CFLAR/PINK1/GCLC/TAF9/UNC5B/CREB3/TMBIM1/ARRB2/RNF34/YAP1/PSEN1/GCLM/FADD/ZMYND11/TRIAP1/RRN3
regulation of interferon-alpha production	12	0.000201104	0.00318977	IRF7/DDX58/IFIH1/NMI/TLR8/MMP12/TLR4/TLR3/STAT1/TLR7/MAVS/DHX9
negative regulation of growth	59	0.000206924	0.0032735	CD36/CYP27B1/PLAC8/SPP1/IRF8/NOV/CDA/WFDC1/FRZB/MSX1/FGF13/BST2/ADRB2/NRP1/HYAL2/PPARG/JADE1/SEMA3G/WNT5A/BMPR2/IGFBP5/SEMA4C/SOX17/NDUFA13/TGFBR2/DNAJB2/IFRD1/CRLF3/DDX3X/MEIS1/WNT3/TSPYL2/TNF/NOTCH1/SIPA1/CCDC85B/SIRT1/SOCS2/DCBLD2/CAMP/PPT1/SEMA3F/FGFR3/ACVRL1/PTEN/MT3/SQSTM1/SLC6A4/NME6/BTG1/BCL6/OSGIN2/EPHA7/SERTAD2/GDF9/TP53/CDK5/ING4/ADRB1
cytokine metabolic process	31	0.000211968	0.00334457	CYBB/TLR1/IRF7/HMOX1/CCL20/NMI/IL1B/TLR8/CD86/IRF1/GATA3/EBI3/LILRB1/WNT5A/UBE2J1/LTB/CCR2/TLR4/TLR3/TNFRSF8/TNF/TNFSF15/INPP5D/CEBPG/PTAFR/CARD9/CD3E/BCL10/TLR7/NFKB1/CD4
positive regulation of cysteine-type endopeptidase activity	39	0.000214171	0.00337054	S100A8/PYCARD/S100A9/CASP1/TNFSF10/IFI27/IFI16/BID/PMAIP1/COL4A3/FAS/PPARG/CASP4/CARD8/NDUFA13/PPM1F/LCK/BAX/BCAP31/ST18/DDX3X/RPS3/CASP3/TNF/CASP7/TNFSF15/SIRT1/CFLAR/NGFR/ARL6IP5/BCL10/DLC1/MAPT/HIP1R/FADD/FIS1/IFT57/XDH/RHOA
endoderm development	25	0.000221605	0.0034785	ITGB2/FN1/HHEX/MMP9/COL5A2/DUSP5/COL4A2/ARC/DUSP1/DUSP6/MMP2/ITGA4/COL7A1/GATA6/SOX17/LAMC1/NOTCH1/BMPR1A/ITGA5/DKK1/LAMB3/KIF16B/HSBP1/PAF1/MMP15
vascular process in circulatory system	43	0.000229495	0.00359305	HTR2B/CXCR2/AGTR1/SOD2/HMOX1/ADCYAP1/CHGA/PTGS2/RAMP2/GCH1/CEACAM1/ADRB2/GJA5/ADM/BMPR2/KCNMB1/CD38/KCNMB4/FGG/CTNNBIP1/PTP4A3/PDE2A/CHRM3/ICAM1/DOCK4/SCPEP1/NOS3/TRPV4/GCLC/DRD5/PTAFR/EDNRA/NOS2/HTR1B/TRPM4/DOCK5/SLC6A4/GCLM/P2RY2/RHOA/PLOD3/ADRB1/EGFR
cellular response to hypoxia	50	0.00023179	0.00361963	CYBB/RGCC/HMOX1/PSMB10/TWIST1/PSMB9/TIGAR/PTGS2/PSMB8/TRPC6/PMAIP1/GATA6/KCNMB1/PSMB6/PSMC3/CD34/IRAK1/LMNA/PSMC5/PSMA7/PSMA6/ICAM1/NOTCH1/BMP7/PSMA4/NOL3/PSMD8/SIRT1/BNIP3/CFLAR/PINK1/PSMD4/PLK3/RBX1/HIPK2/PSME1/PTEN/PSMA3/MT3/PSMD12/TBL2/PSMC4/ERO1A/PSMB1/TP53/PSMD7/PSMD13/UBE2D3/SIRT4/PSMC2
response to unfolded protein	46	0.000233751	0.00364086	CCL2/CXCL8/HSPA2/SERPINH1/DDX11/PDIA5/MANF/EIF2AK2/CCND1/DNAJA1/NCK1/DNAJB2/BAX/ASNS/LMNA/PACRG/ATP6V0D1/WFS1/HSPB2/TSPYL2/MYDGF/DERL2/SEC61A1/THBS4/YIF1A/HSPA8/RNF121/CREB3/TOR1B/DNAJB9/PREB/HSP90B1/TBL2/KLHDC3/SHC1/ARFGAP1/HSPA1L/CDK5RAP3/ERO1A/COPS5/SRPRB/PDIA6/HSPA14/BFAR/FKBP14/EDEM1
regulation of coagulation	26	0.000249204	0.0038716	CD36/FCER1G/SERPINE1/S100A9/LYN/HPSE/PLEK/PLAUR/THBD/SERPING1/CEACAM1/PDGFRA/PROCR/SELP/ANXA5/CD34/FGG/PLAT/TLR4/NOS3/SERPINB2/PROS1/C1QTNF1/PSEN1/TFPI/PDGFB
glomerulus vasculature development	11	0.000251674	0.00389998	ACTA2/ANGPT2/PECAM1/PDGFRA/PDGFD/CD34/NOTCH1/BMP7/CFLAR/GPR4/PDGFB
cell redox homeostasis	23	0.0002657	0.00410175	NCF2/CYBB/NCF4/SCO2/SH3BGRL3/CYBA/PDIA5/QSOX1/TMX1/APEX1/PDIA4/GLRX2/NOS3/PRDX4/GCLC/NOS2/PDIA3/TXNL1/ERO1A/TXNDC9/GLRX3/PDIA6/SLC11A1
positive regulation of viral genome replication	14	0.000266048	0.00410175	IFIT1/CCL5/PPIB/ADAR/STOM/DDX3X/PPID/PPIH/NOTCH1/CNOT7/HSPA8/VAPA/PPIE/TARBP2
antigen processing and presentation of exogenous peptide antigen via MHC class II	29	0.000267964	0.0041208	HLA-DQA1/FCER1G/IFI30/CTSS/HLA-DQB1/HLA-DRA/SEC24C/HLA-DMB/AP2S1/HLA-DPB1/AP2M1/CD74/HLA-DPA1/HLA-DRB1/CTSD/HLA-DMA/AP1S2/SEC24D/DYNC1LI2/CTSL/DYNC1LI1/KLC1/ACTR1A/DCTN5/ACTR10/CAPZB/OSBPL1A/AP1G1/SEC23A
regulation of establishment of planar polarity	32	0.000270277	0.00414585	PFN1/PSMB10/FZD7/PSMB9/PSMB8/AP2S1/AP2M1/WNT5A/MAGI2/PSMB6/PSMC3/PSMC5/PSMA7/PSMA6/PSMA4/FZD6/PSMD8/DKK1/FZD5/PSMD4/FZD4/ARRB2/VANGL1/PSME1/PSMA3/PSMD12/PSMC4/PSMB1/PSMD7/PSMD13/PSMC2/RHOA
negative regulation of proteolysis	79	0.000271208	0.00414961	COL6A3/CSTA/IFI6/C3/ECM1/LTF/TNFRSF1B/SERPINE1/TFPI2/IL1R2/MMP9/TNFAIP8/CD44/SERPINH1/CST6/IFI16/PLAUR/WFDC1/A2M/SERPING1/CSTB/PTGS2/BST2/SERPINA1/ANOS1/MICAL1/DHCR24/SERPIND1/CST7/TRIM21/COL4A3/CTSZ/COL7A1/ITIH3/GAS6/LXN/SERPINB6/CARD8/UBE2J1/DDX3X/PLAT/RPS6KA1/TIMP3/SDCBP/SPINK5/NOL3/TIMP2/RENBP/CD55/EFNA1/DERL2/RAG1/NGFR/RPS6KA3/CST3/PCID2/SERPINB2/TAF9/BIRC3/SPOCK1/HIPK2/ARRB2/RNF34/MT3/SERPI…
regulation of interleukin-2 production	18	0.000281903	0.00429158	GBP1/IL1B/CD86/GATA3/SASH3/PDE4B/ANXA1/CD34/TNFAIP3/CCR2/CD83/RPS3/PRKD2/TBX21/CARD9/CD3E/CD4/MALT1
positive regulation of extrinsic apoptotic signaling pathway	18	0.000281903	0.00429158	SRPX/PYCARD/TNFSF10/PPP1CA/BID/PMAIP1/ITM2C/HYAL2/BAX/TIMP3/WWOX/BMPR1B/RBCK1/BCL10/PTEN/PDIA3/PAK2/FADD
cellular response to antibiotic	38	0.000285452	0.00433473	CYBB/CRIP1/PLA2G4A/KLF2/PPIF/IL18RAP/ADCY7/TRPC6/DDX11/MEF2C/ANXA1/ID3/KCNMB1/PDGFD/APEX1/TNFAIP3/GNAI1/ARG1/RPS3/ADCY1/NR4A3/AXL/MAPK13/ADCY3/SIRT1/BNIP3/PINK1/CST3/PCNA/ZNF277/NUP93/PTEN/PDCD10/ZC3H12A/TP53/SETX/PDGFB/PSAP
negative regulation of extrinsic apoptotic signaling pathway	30	0.000287615	0.0043382	CX3CR1/IFI6/IGF1/SERPINE1/TNFSF10/HMOX1/LGALS3/IL1B/SNAI2/NRP1/HMGB2/FAS/EYA2/CX3CL1/FGG/LMNA/TNFAIP3/TNF/ICAM1/NOL3/NOS3/CFLAR/GCLC/UNC5B/TMBIM1/RNF34/YAP1/GCLM/FADD/ZMYND11
endodermal cell differentiation	17	0.000288223	0.0043382	ITGB2/FN1/MMP9/COL5A2/COL4A2/DUSP6/MMP2/ITGA4/COL7A1/GATA6/SOX17/ITGA5/DKK1/LAMB3/HSBP1/PAF1/MMP15
regulation of bone mineralization	22	0.000288781	0.0043382	NELL1/ISG15/CYP27B1/ECM1/CCR1/LTF/TWIST1/OMD/SRGN/ADRB2/MEF2C/BMPR2/MGP/FBN2/S1PR1/BMP7/BMPR1A/WNT10B/BMPR1B/TRPM4/ANKH/P2RX7
cellular response to dsRNA	22	0.000288781	0.0043382	COLEC12/DDX58/IFIH1/IFIT1/ADAR/PQBP1/TLR3/MRPL44/DICER1/HNRNPA2B1/MAP2K1/METTL3/MAVS/RALB/ZC3H12A/NFKB1/AGO3/SPOUT1/DHX9/P2RX7/TARBP2/EGFR
B cell activation	64	0.000289261	0.0043382	MNDA/SAMSN1/CD300A/HHEX/LYN/PTPRC/ADA/DOCK10/PTPN6/LGALS1/SASH3/BTK/BST2/NCKAP1L/MEF2C/BANK1/ITGA4/CD74/TRBC1/TNFRSF4/CD79B/CTPS1/CD38/TRDC/NOD2/GPR183/MFNG/BAX/TNFAIP3/TLR4/ADAM17/HDAC5/LYL1/CASP3/SP3/BATF/PELI1/PRKCB/RAG1/INPP5D/PPP2R3C/CEBPG/CD40/MSH2/TBX21/PCID2/PKN1/THOC1/PAXIP1/FLT3/IRS2/UNG/CD320/DNAJB9/PLCL2/SKAP2/BCL6/TNFSF4/TNIP2/SWAP70/HMGB3/LAT2/PIK3CD/MALT1
cellular response to decreased oxygen levels	51	0.000296294	0.0044327	CYBB/RGCC/HMOX1/PSMB10/TWIST1/PSMB9/TIGAR/PTGS2/PSMB8/TRPC6/PMAIP1/GATA6/KCNMB1/PSMB6/PSMC3/CD34/IRAK1/LMNA/PSMC5/PSMA7/PSMA6/ICAM1/NOTCH1/BMP7/PSMA4/NOL3/PSMD8/SIRT1/BNIP3/CFLAR/PINK1/PSMD4/PLK3/RBX1/HIPK2/PSME1/PTEN/PSMA3/MT3/PSMD12/TBL2/PSMC4/ERO1A/PSMB1/TP53/DNM1L/PSMD7/PSMD13/UBE2D3/SIRT4/PSMC2
regulation of exocytosis	47	0.000305557	0.00454883	ITGB2/FCER1G/ADGRE2/CD300A/LYN/RAC2/ITGAM/FGR/HMOX1/IL13RA2/SYT11/MICAL1/CEACAM1/RAPGEF4/SNF8/ANXA1/STX4/FES/ATP6AP1/RALA/FGG/CCR2/CHMP2A/SDCBP/SYT2/NOTCH1/TRIM9/VAMP8/C12orf4/SCAMP5/PTAFR/RAB8B/CD84/RPH3A/STXBP3/CD177/RALB/SYTL2/STXBP1/CDK5/DNM1L/ATP13A2/RIMS3/VAMP2/LLGL1/AP1G1/RAB9A
regeneration	47	0.000305557	0.00454883	IGF1/POSTN/C5AR1/LCP1/UCP2/TNC/HMOX1/SPP1/PGF/ANGPT2/FZD7/NOV/MAP4K4/LAMB2/ADM/TSPO/MATN2/ANXA1/PPARG/CCND1/GAS6/TGFBR2/BIN3/PKM/IFRD1/NINJ2/NR4A3/AXL/NOTCH1/LPIN1/CFLAR/WNT10B/PCNA/MAP2K1/PFKFB1/FLT3/PTEN/ERBB4/ULK1/FKBP1B/HAMP/MYF6/UPF2/LARGE1/SCARF1/MTR/EGFR
negative regulation of establishment of protein localization	44	0.000306325	0.00454907	RGCC/FN1/RSAD2/GBP1/UCP2/IL1R2/IL1B/SYT11/TLR8/NOV/SRGN/LRRC32/LILRB1/MAP4K4/BANK1/NR1H3/ANXA1/CSK/GAS6/DNAJA1/CARD8/SOX4/UBE2J1/CD34/PDE2A/HDAC1/TNF/DERL2/BARD1/INSIG1/MDFIC/INPP5K/SP100/LGR4/MAPT/RHBDF1/FKBP1B/ZC3H12A/CDK5/BTN2A2/BMP8A/ENY2/SIRT4/UBE2G2
interferon-alpha production	12	0.000311502	0.00461465	IRF7/DDX58/IFIH1/NMI/TLR8/MMP12/TLR4/TLR3/STAT1/TLR7/MAVS/DHX9
response to reactive oxygen species	55	0.000315664	0.0046649	CD36/UCP2/SOD2/MMP9/ADA/HMOX1/BTK/KLF2/PPIF/DUSP1/IL18RAP/GCH1/PDGFRA/TRPC6/COL1A1/HYAL2/ANXA1/PDGFD/APEX1/TNFAIP3/ARG1/RPS3/STAT1/CASP3/TNF/NR4A3/AXL/GLRX2/MAPK13/BMP7/CCS/NOS3/SIRT1/BNIP3/CFLAR/PINK1/CST3/ADAM9/PCNA/PDK2/PLK3/ZNF277/NUP93/MT3/MAPT/CRK/FKBP1B/PDCD10/TP53/MB/TXNIP/SETX/MTR/PSAP/EGFR
intrinsic apoptotic signaling pathway	67	0.000328193	0.00483826	S100A8/BCL2A1/PYCARD/TNFRSF1B/S100A9/SOD2/DDIT4/MMP9/CRIP1/HMOX1/CD44/SNAI2/IFI16/PLAUR/MSX1/BID/PTGS2/PPIF/PMAIP1/RRP8/HRAS/CASP4/CD74/SGPP1/DNAJA1/TRIB3/NDUFA13/PPM1F/NCK1/LCK/EPHA2/BAX/BCAP31/DDX3X/NME5/WFS1/RPS3/CASP3/TNF/SFPQ/NOL3/TNFRSF1A/WWOX/PPP1R13B/SIRT1/BNIP3/PINK1/MSH2/TAF9/PDK2/ARL6IP5/CREB3/HIPK2/SPOP/SNW1/DYRK2/ITPR1/ERO1A/PDCD10/KRCC1/AEN/CUL1/TP53/DNM1L/TRIAP1/FIS1/RRN3
regulation of leukocyte mediated cytotoxicity	20	0.000334464	0.00489497	PTPRC/VAV1/LILRB1/IL18RAP/CEACAM1/CRTAM/MICA/ARG1/HLA-E/ICAM1/NECTIN2/DNASE1/FAM49B/NOS2/IL12A/ARRB2/CRK/FADD/AP1G1/P2RX7
cellular defense response	20	0.000334464	0.00489497	NCF2/TYROBP/CX3CR1/MNDA/CXCR2/LY96/LILRB2/C5AR1/GNLY/TCIRG1/CLEC5A/CD5L/CCR5/PRF1/LSP1/CD300C/LGALS3BP/CCR2/BCL10/CCR3
regulation of extrinsic apoptotic signaling pathway via death domain receptors	20	0.000334464	0.00489497	SERPINE1/TNFSF10/HMOX1/LGALS3/PMAIP1/HMGB2/FAS/STX4/FGG/TNFAIP3/TIMP3/ICAM1/NOS3/CFLAR/BMPR1B/TMBIM1/PTEN/SP100/RNF34/FADD
cellular response to reactive oxygen species	42	0.000349232	0.00509879	CD36/SOD2/MMP9/BTK/KLF2/PPIF/IL18RAP/GCH1/PDGFRA/TRPC6/ANXA1/PDGFD/APEX1/TNFAIP3/ARG1/RPS3/TNF/NR4A3/AXL/GLRX2/MAPK13/BMP7/CCS/NOS3/SIRT1/BNIP3/CFLAR/PINK1/CST3/PCNA/PDK2/ZNF277/NUP93/MT3/MAPT/CRK/PDCD10/TP53/SETX/MTR/PSAP/EGFR
toll-like receptor 4 signaling pathway	13	0.000354409	0.00511535	ITGB2/CD14/LY96/LTF/LYN/ITGAM/NR1H3/IRAK1/TNFAIP3/LILRA2/TLR4/PELI1/NR1D1
negative regulation of B cell activation	13	0.000354409	0.00511535	MNDA/SAMSN1/CD300A/LYN/BTK/BANK1/TNFAIP3/CASP3/INPP5D/PKN1/THOC1/BCL6/HMGB3
glial cell activation	13	0.000354409	0.00511535	CX3CR1/TLR2/ITGAM/TLR8/FPR2/LDLR/TLR3/TLR7/MAPT/PSEN1/APP/SMO/EGFR
positive regulation of lymphocyte migration	13	0.000354409	0.00511535	CXCL10/CCL4/PYCARD/CCL20/CCL5/ITGA4/WNT5A/CCR2/ADAM17/ADAM10/APP/FADD/RHOA
endoderm formation	19	0.000355432	0.00511535	ITGB2/FN1/MMP9/COL5A2/DUSP5/COL4A2/DUSP1/DUSP6/MMP2/ITGA4/COL7A1/GATA6/SOX17/ITGA5/DKK1/LAMB3/HSBP1/PAF1/MMP15
regulation of lymphocyte apoptotic process	19	0.000355432	0.00511535	IDO1/LYN/ADA/LGALS3/CCL5/BTK/TSC22D3/WNT5A/CD74/BAX/EFNA1/RAG1/IRS2/BCL10/PTEN/BCL6/TP53/FADD/P2RX7
corticosteroid receptor signaling pathway	9	0.000358362	0.0051453	YWHAH/LMO3/PER1/NEDD4/NR3C1/CRY2/CRY1/RBM14/NCOA6
cellular extravasation	18	0.000373603	0.00534223	ITGB2/CCL2/SELL/SELE/PECAM1/ITGA4/SELP/PDGFD/GCNT1/CX3CL1/CCR2/TNF/ICAM1/PTAFR/CCL25/CD177/FADD/PIK3CD
actin filament organization	85	0.000373842	0.00534223	HCK/RGCC/TMSB15A/PYCARD/HCLS1/LCP1/CORO1A/RAC2/GPR65/PFN1/PLEK/ID1/ACTN1/RHOC/ARPC1B/MICALL2/MARCKS/GMFG/RND1/TMSB10/MICAL1/NCKAP1L/KANK3/ARHGEF15/NRP1/NPHS1/COBL/FSCN1/BIN3/RHOBTB1/PPM1F/NCK1/MICAL2/TWF2/RND3/RHOG/MYBPH/S1PR1/TPM4/WASF3/FHOD1/EMP2/WIPF1/ARHGAP25/TNFAIP1/ARPC2/ICAM1/LIMA1/NEDD9/DIAPH2/KANK1/RHOBTB2/TRPV4/ARPC5/ZYX/SYNPO/RASA1/ARPC4/GRB2/NEBL/CAP1/INPP5K/CYFIP1/TRIOBP/CAP2/HAX1/SO…
positive regulation of smooth muscle cell proliferation	26	0.000376593	0.00536888	IGF1/MMP9/HMOX1/CDH13/CCL5/PTGS2/CYBA/MMP2/NAMPT/PDGFD/TGFBR2/IRAK1/S1PR1/CALCRL/AKR1B1/STAT1/TNF/NR4A3/BMPR1A/TGM2/PTAFR/FOXJ2/HTR1B/NPY5R/PDGFB/EGFR
negative regulation of lymphocyte mediated immunity	14	0.00038104	0.00541954	PTPRC/PTPN6/LILRB1/CEACAM1/MICA/SMAD7/ARG1/HLA-E/TBX21/THOC1/ARRB2/CRK/DUSP22/BCL6
neutrophil homeostasis	8	0.000391543	0.00550432	CXCR2/PDE4B/MERTK/ANXA1/CCR2/ITPKB/AXL/PIK3CD
macrophage cytokine production	8	0.000391543	0.00550432	CD36/WNT5A/CD74/GAS6/CUEDC2/GPRC5B/TLR4/SIRT1
T-helper 2 cell differentiation	8	0.000391543	0.00550432	HLX/CD86/GATA3/ANXA1/BATF/SOCS5/BCL6/TNFSF4
positive regulation of nitric-oxide synthase biosynthetic process	8	0.000391543	0.00550432	TLR2/CCL2/CCL20/KDR/NAMPT/NOD2/TLR4/STAT1
glomerular mesangium development	8	0.000391543	0.00550432	ACTA2/PDGFD/CD34/NOTCH1/BMP7/CFLAR/GPR4/PDGFB
CD4-positive, alpha-beta T cell differentiation	21	0.000397712	0.0055781	RSAD2/HLX/CD86/GATA3/SASH3/IL18R1/NCKAP1L/ANXA1/RORC/SMAD7/GPR183/CD83/SATB1/BATF/STAT3/RELB/TBX21/SOCS5/PLA2G2D/BCL6/TNFSF4
proteasomal ubiquitin-independent protein catabolic process	11	0.000400248	0.0055878	PSMB10/ENC1/PSMB9/PSMB8/PSMB6/KEAP1/PSMA7/PSMA6/PSMA4/PSMA3/PSMB1
alpha-beta T cell proliferation	11	0.000400248	0.0055878	DOCK2/IRF1/EBI3/ELF4/TGFBR2/CCR2/HLA-E/CD55/IL15/CD3E/TNFSF4
regulation of reactive oxygen species metabolic process	44	0.000402079	0.00560045	CD36/PTX3/ITGB2/RAC2/ITGAM/AGTR1/IL1B/KLF2/TIGAR/PTGS2/CYBA/GCH1/TSPO/GADD45A/TGFBR2/P2RX4/PRCP/CD34/PID1/FPR2/TLR4/DDAH2/TNF/ICAM1/BMP7/BNIP3/CFLAR/PINK1/GLA/TLR5/STAT3/GRB2/PON3/CD177/INSR/MT3/MAPT/ZC3H12A/TP53/PDGFB/XDH/ARF4/RHOA/EGFR
cell growth	101	0.000409055	0.00567941	S100A8/CYP27B1/IGF1/FN1/POSTN/IGFBP6/S100A9/WISP3/AGTR1/SPP1/CPNE6/SPHK1/NOV/CDA/WFDC1/TRPV2/FRZB/MSX1/FAM107A/FGF13/BST2/CYBA/LAMB2/CEACAM1/FLRT3/NRP1/IGFBP4/HYAL2/PPARG/JADE1/SEMA3G/COBL/WNT5A/BMPR2/IGFBP5/SEMA4C/CD38/ERBIN/SOX17/NDRG4/NDUFA13/TGFBR2/BIN3/DNAJB2/TWF2/ZEB2/IFRD1/CRLF3/DDX3X/WNT3/RPS6KA1/ADAM17/ADAM10/SDCBP/TSPYL2/SYT2/WISP1/SIPA1/SGK1/CCDC85B/RRAGC/SIRT1/LAMTOR2/SOCS2/DERL2/AUTS…
activation of cysteine-type endopeptidase activity involved in apoptotic process	27	0.000409622	0.00567941	S100A8/PYCARD/S100A9/CASP1/TNFSF10/IFI27/BID/PMAIP1/COL4A3/FAS/PPARG/CASP4/CARD8/LCK/BAX/CASP3/TNF/CASP7/TNFSF15/CFLAR/NGFR/DLC1/MAPT/HIP1R/FADD/IFT57/XDH
cytokine biosynthetic process	30	0.000413544	0.00572069	CYBB/TLR1/IRF7/HMOX1/CCL20/NMI/IL1B/TLR8/CD86/IRF1/GATA3/EBI3/LILRB1/WNT5A/UBE2J1/LTB/CCR2/TLR4/TLR3/TNFRSF8/TNF/INPP5D/CEBPG/PTAFR/CARD9/CD3E/BCL10/TLR7/NFKB1/CD4
negative regulation of mitotic cell cycle	72	0.000416157	0.00573989	RGCC/PLK2/PSMB10/GPNMB/PSMB9/PSMB8/DUSP1/NDC80/HRAS/JADE1/CCND1/MAGI2/NAA10/GADD45A/PSMB6/SOX4/PSMC3/BAX/PSMC5/PSMA7/BTG2/PSMA6/TNF/MAD1L1/BMP7/PSMA4/PSMD8/MCPH1/BTG3/TIMP2/CNOT7/GADD45GIP1/E4F1/MSH2/PPP1R10/PSMD4/PCID2/PCNA/PLK3/RBX1/DYNC1LI1/GML/NABP1/PSME1/PTEN/PSMA3/OVOL1/CNOT2/PSMD12/CHFR/TOPBP1/PSMC4/CDK5RAP3/ZW10/NME6/CNOT8/BTG1/BCL6/PSMB1/IK/CUL1/TP53/TPRA1/PSMD7/PSMD13/TRIAP1/PSMC2/ZNF20…
positive regulation of DNA binding transcription factor activity	58	0.000417264	0.00573989	CD36/S100A8/ITGB2/RGCC/TLR2/S100A12/PYCARD/LTF/S100A9/DDX58/IL1B/SPHK1/BTK/TRIM22/PLPP3/TRIM21/MYD88/PPARG/WNT5A/EIF2AK2/DDRGK1/PRKCH/NOD2/IRAK1/TLR4/HDAC5/TRIM38/RPS3/TLR3/PSMA6/TNF/ICAM1/PRKD2/TRIM14/PRKD1/CFLAR/PRKCB/PINK1/TRIM5/WNT10B/TRIM37/CEBPG/CD40/FZD4/CAMK2A/RBCK1/BUD31/HIPK2/BCL10/PTEN/MAVS/APP/NFKB1/SMO/COPS5/RNF31/DHX9/MALT1
positive regulation of T cell differentiation	23	0.000417774	0.00573989	ZBTB16/LILRB2/HLX/ADA/CD86/GATA3/SASH3/NCKAP1L/ANXA1/CD74/TGFBR2/CD83/ITPKB/LILRB4/RAG1/CD46/SART1/IL12A/SOCS5/BCL6/TNFSF4/ZMIZ1/RHOA
interleukin-1 production	25	0.000420183	0.00575993	CD36/PYCARD/IL1R2/CASP1/CCL20/IL1B/SPHK1/TLR8/IFI16/ABCA1/CEACAM1/ANXA1/WNT5A/GAS6/CARD8/NOD2/GSDMD/TNFAIP3/TLR4/HDAC1/FZD5/HK1/ARRB2/ZC3H12A/P2RX7
response to mechanical stimulus	51	0.000427663	0.00584923	FOSB/CXCL10/POSTN/TNC/KCNJ2/CASP1/COL3A1/ANGPT2/CHI3L1/IL1B/TLR8/IRF1/SLC1A3/MEIS2/PTGS2/CYBA/MYD88/FAS/COL1A1/PPARG/GADD45A/TGFBR2/PIEZO2/SLC38A2/DMD/ASNS/TLR4/PDE2A/TLR3/STAT1/ENG/BTG2/TNFRSF8/TNFRSF1A/TRPV4/BNIP3/TLR5/GCLC/DENND5A/CD40/SMPD2/BCL10/TLR7/MAP3K14/NFKB1/FADD/PDZD7/TXNIP/RHOA/P2RX7/EGFR
regulation of intracellular protein transport	61	0.000430972	0.00588121	IGF1/LCP1/RAC2/ITGAM/RNASE2/IL1B/IFI27/MICALL2/PTGS2/ITGAX/HYAL2/CAMK1/GAS6/CTSK/STOM/SOX4/UBE2J1/BCAP31/PDE2A/ZPR1/FAM20B/XPO1/WDR46/PSMD8/PTPN14/SIRT1/CEP131/PINK1/DERL2/FZD5/SAE1/BARD1/INSIG1/MDFIC/INPP5K/RBM22/PLK3/HAX1/PRR5L/SP100/MAVS/C2CD5/CDKL2/HSPA1L/AKAP8L/OAZ1/PDCD10/PSEN1/ZC3H12A/TP53/SMO/RNF31/GLS2/CDK5/ATP13A2/VAMP2/UBE2D3/FIS1/SIRT4/UBE2G2/EDEM1
cellular response to unfolded protein	39	0.000454078	0.0061826	CCL2/CXCL8/HSPA2/DDX11/PDIA5/EIF2AK2/CCND1/NCK1/BAX/ASNS/LMNA/PACRG/ATP6V0D1/WFS1/TSPYL2/MYDGF/DERL2/SEC61A1/YIF1A/HSPA8/RNF121/CREB3/DNAJB9/PREB/HSP90B1/TBL2/KLHDC3/SHC1/ARFGAP1/HSPA1L/CDK5RAP3/ERO1A/COPS5/SRPRB/PDIA6/HSPA14/BFAR/FKBP14/EDEM1
response to heat	44	0.000459324	0.0062372	CXCL10/CD14/IGF1/LYN/HMOX1/MICB/HSPA2/IER5/TRPV2/TFEC/PTGS2/MICA/DNAJA1/CD34/IRAK1/NUP85/EIF2B5/NOS3/CAMK2G/SIRT1/TRPV4/DNAJC7/GCLC/CAMK2A/POLR2D/HSPA8/EIF2B4/EIF2B3/NUP93/NUP153/MAPT/HSBP1/HSPA1L/ATR/DNAJB6/NUP214/NUP88/TP53/NUP155/ANO1/NUP107/HSPA14/RPA2/DNAJC2
negative regulation of phosphorylation	100	0.000460664	0.0062372	FABP4/SAMSN1/PYCARD/CD300A/GBP1/HHEX/LYN/PTPRC/CEBPA/DDIT4/RASSF2/FAM129A/IL1B/PTPN6/CORO1C/DUSP5/MECOM/TWIST1/WARS/TIGAR/GMFG/PPIF/MICAL1/DUSP1/CEACAM1/PLPP3/DUSP6/FLRT3/LMO3/PRKAR2B/SPRY1/GADD45B/PER1/HYAL2/GPD1L/CSK/DNAJA1/ADAR/GADD45A/TRIB3/SMAD7/BGN/PPM1F/NCK1/PID1/NDRG2/BAX/DMD/TNFAIP3/TLR4/TNIP1/SPRY4/TIMP3/ENG/CASP3/BMP7/RGS3/DUSP7/FKBP1A/DKK1/SIRT1/EFNA1/PINK1/SOCS2/STAT3/PIBF1/PKN1/PIK3…
cell adhesion mediated by integrin	19	0.000461176	0.0062372	DPP4/SERPINE1/LYN/ADA/CCL5/SNAI2/PTPN6/NOV/NCKAP1L/FBN1/LPXN/EPHA2/ADAM17/ITGB6/ICAM1/ITGA5/EFNA1/ADAM9/SWAP70
regulation of phosphatidylinositol 3-kinase signaling	29	0.000468009	0.0062875	IGF1/HCLS1/FGR/CCL5/PTPN6/TWIST1/KDR/PIP5K1B/IER3/CEACAM1/PDGFRA/PPP1R16B/PTPN13/SELP/NEDD4/PDGFD/PIP4K2A/MYDGF/SIRT1/UNC5B/PIK3IP1/FLT3/HAX1/PRR5L/PTEN/ERBB4/FBXL2/PDGFB/EGFR
actin cytoskeleton reorganization	29	0.000468009	0.0062875	HCK/CSF1R/HCLS1/S100A9/RAC2/GPR65/PLEK/MICALL2/GMFG/PDGFRA/NRP1/ANXA1/HRAS/ARHGDIB/FES/RALA/RHOG/S1PR1/PARVB/RAP2A/NEDD9/TRPV4/AUTS2/HAX1/PARVA/SHC1/BAIAP2/CDK5/RHOA
regulation of nucleocytoplasmic transport	29	0.000468009	0.0062875	IGF1/MX2/IL1B/IFI27/PTGS2/HYAL2/CAMK1/NEDD4/GAS6/SOX4/PDE2A/ZPR1/XPO1/PTPN14/SIRT1/BARD1/MDFIC/RBM22/NUP153/SP100/MAVS/AKAP8L/NUP214/PSEN1/ZC3H12A/TP53/SMO/CDK5/DHX9
positive regulation of leukocyte apoptotic process	12	0.000469197	0.00628953	IDO1/LYN/CCL5/MEF2C/ANXA1/WNT5A/BAX/NR4A3/SIRT1/TP53/P2RX7/PIK3CD
regulation of cell morphogenesis	99	0.000480387	0.00642531	HCK/ITGB2/CSF1R/FN1/POSTN/CCL2/GBP1/CORO1A/LST1/FGR/SPP1/ID1/CPNE6/RHOC/CD44/GAS2/CORO1C/KDR/TRPV2/FGF13/ARC/BAMBI/YWHAH/RND1/CDC42SE1/TRPC6/ARHGAP15/NRP1/ANXA1/PLEKHO1/SEMA3G/WNT5A/NEDD4/BMPR2/FES/SEMA4C/DNM3/RHOBTB1/FGG/TWF2/RND3/PLXND1/ZEB2/IFRD1/WASF3/WNT3/WIPF1/ARAP3/PQBP1/HEXB/XK/PTPRD/LRP4/SYT2/ARPC2/ICAM1/PARVB/COCH/RAP2A/KANK1/MSN/RHOBTB2/EFNA1/NGFR/VRK2/RASA1/FZD4/PALMD/MAP2K1/CYFIP1/SE…
cellular divalent inorganic cation homeostasis	97	0.000483345	0.00645063	CD36/S100A8/CXCL10/CD52/HTR2B/C3AR1/CCR1/CXCR2/FPR3/CXCR4/C5AR1/CORO1A/S100A9/LYN/PTPRC/GPR65/FPR1/APLNR/CXCL11/AGTR1/CCL8/PTGER2/LPAR6/CCR5/GNA15/CCL5/PTPN6/ADCYAP1/CYBA/CLIC2/PDGFRA/TRPC6/MCUB/STOML2/ADM/CCL23/GPR18/CD38/GSTO1/P2RX4/ATP13A3/LCK/FPR2/BAX/BCAP31/DMD/S1PR1/CCR2/SLC39A8/WFS1/HEXB/XK/MCOLN1/CCR10/NOL3/TGM2/MCUR1/FKBP1A/CD55/TRPV4/BNIP3/PRKCB/TMEM165/RIC3/CD40/DRD5/EDNRA/SLC39A7/CASQ…
positive regulation of phagocytosis	18	0.000490055	0.0065258	CD36/PTX3/FCER1G/C3/CCL2/PYCARD/DOCK2/IL1B/CYBA/MERTK/NCKAP1L/PPARG/C2/GAS6/LMAN2/TNF/SLC11A1/ABCA7
cellular response to toxic substance	55	0.000499657	0.00663908	CD36/CYBB/S100A9/PXDN/SOD2/HMOX1/KDR/KLF2/MSX1/PTGS2/PPIF/CLIC2/IL18RAP/GCH1/PTGS1/ADCY7/TRPC6/DDX11/ANXA1/KCNMB1/PDGFD/GSTO1/APEX1/TNFAIP3/ARG1/RPS3/TNF/NR4A3/AXL/MAPK13/BMP7/CCS/NOS3/SIRT1/PRDX4/BNIP3/PINK1/CST3/PCNA/ZNF277/NUP93/PTEN/SLC31A1/MT3/TXNL1/ABTB2/PDCD10/ZC3H12A/TP53/NFKB1/SETX/FIS1/PDGFB/MGST2/PSAP
positive regulation of leukocyte degranulation	10	0.000504788	0.00666342	ITGB2/FCER1G/ITGAM/FGR/STX4/VAMP8/PTAFR/CD177/STXBP1/AP1G1
response to leptin	10	0.000504788	0.00666342	CCND1/PID1/NR4A3/SIRT1/STAT3/LEPR/PTEN/NR1D1/MT3/BBS4
positive regulation of antigen receptor-mediated signaling pathway	10	0.000504788	0.00666342	LYN/PTPRC/ADA/PRKCH/LCK/KCNN4/RPS3/PRKD2/NECTIN2/PRKCB
regulation of anatomical structure size	103	0.000509263	0.00670788	HCK/HTR2B/FN1/TMSB15A/PYCARD/HCLS1/CORO1A/RAC2/PFN1/AGTR1/SOD2/PLEK/HMOX1/SPP1/ARPC1B/PPP1CA/ADCYAP1/VAV1/CHGA/TRPV2/GMFG/PTGS2/FGF13/TMSB10/GCH1/NCKAP1L/KANK3/ADRB2/GJA5/ADM/NRP1/SNF8/NPHS1/SEMA3G/AP2M1/WNT5A/BMPR2/KCNMB1/SEMA4C/CD38/KCNMB4/NCK1/FGG/TWF2/RHOG/IFRD1/WNT3/KCNN4/WIPF1/XK/PRR16/CHRM3/ARPC2/ICAM1/DOCK4/LIMA1/SCPEP1/NOS3/KANK1/MSN/TRPV4/ARPC5/GCLC/DRD5/PTAFR/RASA1/EDNRA/ARPC4/GRB2/NOS…
positive regulation of T cell mediated immunity	13	0.000513371	0.00674732	RSAD2/IL1B/GATA3/SASH3/HLA-E/NECTIN2/FZD5/FAM49B/IL12A/TNFSF4/FADD/P2RX7/MALT1
extrinsic apoptotic signaling pathway via death domain receptors	25	0.000514588	0.00674867	SERPINE1/TNFSF10/HMOX1/LGALS3/BID/PMAIP1/HMGB2/FAS/STX4/FGG/BAX/DDX3X/TNFAIP3/TIMP3/TNF/ICAM1/NOS3/TNFRSF1A/CFLAR/BMPR1B/TMBIM1/PTEN/SP100/RNF34/FADD
positive regulation of multi-organism process	44	0.000523728	0.00685371	LY96/LHFPL2/IFIT1/PRF1/CCL5/LY86/LGALS1/CYBA/TRIM21/PPIB/CD74/KLK7/NELFE/ADAR/DDX60/STOM/PC/POLR2E/DHX58/TAF11/DDX3X/CHMP2A/PPID/ARG1/TRIM38/PPIH/NOTCH1/CNOT7/POLR2L/PTAFR/MDFIC/NOS2/POLR2D/HSPA8/SNW1/NELFB/PGLYRP4/GTF2B/VAPA/PPIE/CD4/ANKRD17/DHX9/TARBP2
positive regulation of hemopoiesis	43	0.000526305	0.00687259	ZBTB16/EVI2B/CCR1/LILRB2/HCLS1/HLX/ADA/CD86/GATA3/SASH3/BTK/NCKAP1L/HMGB2/ANXA1/CD74/GAS6/FES/TGFBR2/ATP6AP1/CTNNBIP1/CD83/ITPKB/STAT1/TNF/AXL/LILRB4/IL15/RAG1/INPP5D/STAT3/PPP2R3C/PCID2/CD46/SART1/IL12A/SOCS5/HAX1/BCL6/TNFSF4/ZMIZ1/FADD/CD4/RHOA
divalent inorganic cation homeostasis	100	0.000536493	0.00699056	CD36/S100A8/CXCL10/CYP27B1/CD52/HTR2B/C3AR1/CCR1/CXCR2/FPR3/CXCR4/C5AR1/CORO1A/S100A9/LYN/PTPRC/GPR65/FPR1/APLNR/CXCL11/AGTR1/CCL8/PTGER2/LPAR6/CCR5/GNA15/CCL5/PTPN6/ADCYAP1/CYBA/CLIC2/PDGFRA/TRPC6/MCUB/STOML2/ADM/CCL23/GPR18/CD38/GSTO1/P2RX4/ATP13A3/LCK/FPR2/BAX/BCAP31/DMD/S1PR1/CCR2/SLC39A8/WFS1/HEXB/XK/MCOLN1/CCR10/TRIM24/NOL3/TGM2/MCUR1/FKBP1A/CD55/TRPV4/BNIP3/PRKCB/TMEM165/RIC3/CD40/DRD5/EDN…
calcium ion homeostasis	92	0.000549459	0.00714201	CD36/CXCL10/CYP27B1/CD52/HTR2B/C3AR1/CCR1/CXCR2/FPR3/CXCR4/C5AR1/CORO1A/LYN/PTPRC/GPR65/FPR1/APLNR/CXCL11/AGTR1/CCL8/PTGER2/LPAR6/CCR5/GNA15/CCL5/PTPN6/ADCYAP1/CYBA/CLIC2/PDGFRA/TRPC6/MCUB/STOML2/ADM/CCL23/GPR18/CD38/GSTO1/P2RX4/ATP13A3/LCK/FPR2/BAX/BCAP31/DMD/S1PR1/CCR2/WFS1/HEXB/XK/MCOLN1/CCR10/TRIM24/NOL3/TGM2/MCUR1/FKBP1A/CD55/TRPV4/BNIP3/PRKCB/TMEM165/RIC3/CD40/DRD5/EDNRA/CASQ2/GPR4/ATP13A1/…
cellular calcium ion homeostasis	90	0.000550474	0.00714201	CD36/CXCL10/CD52/HTR2B/C3AR1/CCR1/CXCR2/FPR3/CXCR4/C5AR1/CORO1A/LYN/PTPRC/GPR65/FPR1/APLNR/CXCL11/AGTR1/CCL8/PTGER2/LPAR6/CCR5/GNA15/CCL5/PTPN6/ADCYAP1/CYBA/CLIC2/PDGFRA/TRPC6/MCUB/STOML2/ADM/CCL23/GPR18/CD38/GSTO1/P2RX4/ATP13A3/LCK/FPR2/BAX/BCAP31/DMD/S1PR1/CCR2/WFS1/HEXB/XK/MCOLN1/CCR10/NOL3/TGM2/MCUR1/FKBP1A/CD55/TRPV4/BNIP3/PRKCB/TMEM165/RIC3/CD40/DRD5/EDNRA/CASQ2/GPR4/ATP13A1/CCL13/HSP90B1/I…
cellular ketone metabolic process	55	0.000558584	0.00723176	IDO1/APOC1/PSMB10/DKK3/CYP17A1/PDK4/TWIST1/DHRS9/PSMB9/CBR3/PTGS2/PSMB8/CEACAM1/APOC3/ADM/NR1H3/ANXA1/PPARG/COQ2/TRIB3/PSMB6/FDXR/CYP2B6/PSMC3/PSMC5/AKR1B1/PSMA7/PSMA6/NR4A3/PSMA4/PSMD8/KYAT3/SIRT1/KYNU/PIBF1/INSIG1/PSMD4/KDSR/PDK2/IRS2/PSME1/PSMA3/NR1D1/PSMD12/PSMC4/CRYZL1/PANK2/OAZ1/TDO2/PSMB1/PSMD7/PSMD13/SIRT4/PSMC2/PRKAB2
regulation of calcium-mediated signaling	24	0.00057504	0.00742893	CCL4/IGF1/GBP1/PLEK/ADA/CDH13/TREM2/CLIC2/TMEM100/GSTO1/P2RX4/DMD/LMCD1/RCAN1/FKBP1A/CASQ2/CD3E/MAPT/ITPR1/FKBP1B/CD4/CALM3/CMKLR1/MYO5A
positive regulation of protein serine/threonine kinase activity	78	0.000580739	0.0074866	HTR2B/RGCC/IGF1/S100A12/CSF1R/CXCR4/LTF/C5AR1/FPR1/CHI3L1/IL1B/DUSP5/GHR/MAP4K4/ADRB2/DUSP6/GADD45B/HRAS/AVPI1/CAMK1/WNT5A/CD74/EIF2AK2/CCND1/CSK/MAP3K8/PDGFD/MAP3K7CL/CSPG4/GADD45A/NOD2/KARS/GNAI2/IRAK1/ZEB2/DDX3X/TLR4/ADAM17/RPS3/TLR3/TNF/CCND3/MAP3K3/DUSP7/TNFSF15/DKK1/SIRT1/LAMTOR2/FZD5/MAPKAPK3/ADAM9/CD40/SHC2/FZD4/PKN1/MAP3K11/MDFIC/MAP3K4/MAP2K1/FLT3/INSR/CCNL2/MAPK10/MAP3K14/CRK/SHC1/RALB…
smooth muscle cell proliferation	38	0.000599992	0.00770475	IGF1/MMP9/HMOX1/CDH13/CCL5/NOV/PTGS2/CYBA/MEF2C/MMP2/PPARG/NAMPT/PDGFD/IGFBP5/NDRG4/TGFBR2/NDRG2/IRAK1/S1PR1/TNFAIP3/CTNNBIP1/CALCRL/AKR1B1/STAT1/TNF/NR4A3/SF1/BMPR1A/TGM2/IL15/PTAFR/FOXJ2/IL12A/HTR1B/TP53/NPY5R/PDGFB/EGFR
positive regulation of endopeptidase activity	43	0.000600205	0.00770475	S100A8/PYCARD/S100A9/LYN/CASP1/TNFSF10/IFI27/IFI16/BID/PMAIP1/COL4A3/FAS/PPARG/CASP4/CARD8/NDUFA13/PPM1F/LCK/BAX/BCAP31/ST18/DDX3X/RPS3/CASP3/TNF/CASP7/TNFSF15/SIRT1/CFLAR/EFNA1/NGFR/STAT3/ARL6IP5/PSME1/BCL10/DLC1/MAPT/HIP1R/FADD/FIS1/IFT57/XDH/RHOA
regulation of lymphocyte differentiation	40	0.000604817	0.00774754	ZBTB16/CYP26B1/LILRB2/HLX/ADA/PTPN6/CD86/IRF1/GATA3/SASH3/BTK/NCKAP1L/ANXA1/CD74/GAS6/SMAD7/TGFBR2/CD2/CD83/ITPKB/AXL/SPINK5/LILRB4/IL15/RAG1/INPP5D/PPP2R3C/TBX21/PCID2/CD46/SART1/IL12A/SOCS5/METTL3/CBFB/BCL6/TNFSF4/ZMIZ1/HMGB3/RHOA
homeostasis of number of cells	56	0.000608332	0.00777612	FCER1G/CXCR2/HCLS1/CORO1A/LYN/RASSF2/ADA/HMOX1/DOCK10/GATA3/SASH3/NOV/KLF2/LIPA/PDE4B/MERTK/NCKAP1L/TSC22D3/MEF2C/PMAIP1/HMGB2/ANXA1/CD74/ADAR/ZFY/HOXB6/GPR183/BAX/TNFAIP3/CCR2/ADAM17/ITPKB/STAT1/CASP3/AXL/SP3/MAFB/RAG1/INPP5D/STAT3/PPP2R3C/CEBPG/LAT/PKN1/HIPK2/CACNA1F/FLT3/BCL10/LGR4/BCL6/SMO/FADD/MB/P2RX7/RRN3/PIK3CD
nitric-oxide synthase biosynthetic process	9	0.00061904	0.00786323	TLR2/CCL2/CCL20/KDR/NAMPT/NOD2/TLR4/STAT1/PGGT1B
regulation of nitric-oxide synthase biosynthetic process	9	0.00061904	0.00786323	TLR2/CCL2/CCL20/KDR/NAMPT/NOD2/TLR4/STAT1/PGGT1B
regulation of telomerase RNA localization to Cajal body	9	0.00061904	0.00786323	EXOSC10/RUVBL2/NOP10/CCT7/PARN/NHP2/CCT3/CCT5/CCT4
response to insulin	59	0.000624473	0.00791565	TLR2/IGF1/LYN/UCP2/TCIRG1/TNFSF10/PTPRE/PDK4/IL1B/CEACAM1/ADM/PPARG/RAB31/APRT/TRIB3/GCNT1/NCK1/ATP6AP1/PID1/PKM/ATP6V0D1/PIK3R3/HDAC5/ATP6V0A2/STAT1/CCND3/ICAM1/LPIN1/KANK1/CRY1/SIRT1/TRPV4/CFLAR/PRKCB/SOCS2/NGFR/GCLC/EIF4EBP1/ATP6V1G2/MARS/GRB2/INPP5K/RAB8B/PDK2/PFKFB1/CYFIP1/IRS2/STXBP3/PTEN/ATP6V1B2/INSR/PRLH/C2CD5/SHC1/GRB10/BAIAP2/VAMP2/SH2B2/MYO5A
outflow tract morphogenesis	23	0.000641038	0.00810866	TBX3/TWIST1/NPY1R/SOX18/MEF2C/GJA5/NRP1/WNT5A/GATA6/NEDD4/BMPR2/SOX17/DHRS3/TGFBR2/ZFPM2/PLXND1/ENG/BMP7/BMPR1A/CLDN5/PARVA/RARB/NPY5R
establishment of planar polarity	33	0.000646564	0.00812766	PFN1/PSMB10/FZD7/PSMB9/PSMB8/AP2S1/AP2M1/WNT5A/MAGI2/PSMB6/PSMC3/IFT20/PSMC5/PSMA7/PSMA6/PSMA4/FZD6/PSMD8/DKK1/FZD5/PSMD4/FZD4/ARRB2/VANGL1/PSME1/PSMA3/PSMD12/PSMC4/PSMB1/PSMD7/PSMD13/PSMC2/RHOA
establishment of tissue polarity	33	0.000646564	0.00812766	PFN1/PSMB10/FZD7/PSMB9/PSMB8/AP2S1/AP2M1/WNT5A/MAGI2/PSMB6/PSMC3/IFT20/PSMC5/PSMA7/PSMA6/PSMA4/FZD6/PSMD8/DKK1/FZD5/PSMD4/FZD4/ARRB2/VANGL1/PSME1/PSMA3/PSMD12/PSMC4/PSMB1/PSMD7/PSMD13/PSMC2/RHOA
regulation of regulated secretory pathway	33	0.000646564	0.00812766	ITGB2/FCER1G/ADGRE2/CD300A/LYN/RAC2/ITGAM/FGR/HMOX1/IL13RA2/SYT11/MICAL1/CEACAM1/STX4/FES/CCR2/SYT2/NOTCH1/TRIM9/VAMP8/C12orf4/SCAMP5/PTAFR/CD84/RPH3A/STXBP3/CD177/SYTL2/STXBP1/CDK5/DNM1L/RIMS3/AP1G1
negative regulation of protein transport	42	0.000687952	0.00853061	RGCC/FN1/RSAD2/GBP1/UCP2/IL1R2/IL1B/SYT11/TLR8/NOV/SRGN/LRRC32/LILRB1/MAP4K4/BANK1/NR1H3/ANXA1/CSK/GAS6/CARD8/SOX4/UBE2J1/CD34/PDE2A/HDAC1/TNF/DERL2/BARD1/INSIG1/MDFIC/INPP5K/SP100/LGR4/RHBDF1/FKBP1B/ZC3H12A/CDK5/BTN2A2/BMP8A/ENY2/SIRT4/UBE2G2
B cell homeostasis	12	0.000689054	0.00853061	LYN/ADA/DOCK10/NCKAP1L/MEF2C/CD74/BAX/TNFAIP3/CASP3/PPP2R3C/PKN1/BCL10
endocardial cushion morphogenesis	12	0.000689054	0.00853061	SNAI2/TWIST1/MSX1/HEY1/TMEM100/TGFBR2/ENG/NOTCH1/BMP7/BMPR1A/DCHS1/ACVRL1
positive regulation of interleukin-2 production	12	0.000689054	0.00853061	IL1B/CD86/SASH3/PDE4B/ANXA1/CCR2/CD83/RPS3/PRKD2/CD3E/CD4/MALT1
regulation of defense response to virus by virus	12	0.000689054	0.00853061	HCK/DOCK2/CD247/AP2S1/AP2M1/EIF2AK2/AP1S2/LCK/ELMO1/PAK2/CD4/AP1G1
cellular response to vitamin	12	0.000689054	0.00853061	CYP27B1/POSTN/TNC/SNAI2/COL1A1/PPARG/FOLR2/GAS6/PIM1/TRIM24/IL15/SNW1
response to purine-containing compound	38	0.000691112	0.00853061	FOSB/AQP9/SELL/CRHBP/CASP1/IL1B/THBD/PTGS2/CDO1/DUSP1/COL1A1/PER1/PPARG/CACNA1S/IGFBP5/NME1/P2RX4/APEX1/PDE2A/HDAC1/STAT1/NDUFS4/FKBP1A/WNT10B/PTAFR/INPP5K/CASQ2/PFKFB1/PTEN/HSP90B1/BSG/TRPM4/SLC6A4/APP/TP53/P2RX6/CNGA3/P2RX7
regulation of endothelial cell proliferation	41	0.000691291	0.00853061	HTR2B/RGCC/ECM1/APLNR/AGTR1/HMOX1/PGF/CDH13/KDR/VEGFC/VASH1/CYBA/MEF2C/NRP1/HMGB2/EGFL7/PPARG/PPP1R16B/WNT5A/TNMD/BMPR2/NRAS/FLT4/ADAM17/ARG1/STAT1/TNF/PTPRM/PRKD2/PRKD1/MYDGF/SIRT1/NGFR/STAT3/STAT5A/THBS4/ACVRL1/PDCD10/CCR3/PDGFB/XDH
lymphocyte activation involved in immune response	41	0.000691291	0.00853061	FCER1G/LCP1/CORO1A/HLX/ADA/DOCK10/LGALS3/CD86/LGALS1/GATA3/LILRB1/IL18R1/CEACAM1/HLA-DMB/ANXA1/RORC/ITGAL/SMAD7/GPR183/MFNG/TLR4/ICAM1/BATF/STAT3/RELB/CD40/MSH2/TBX21/CD46/CD244/THOC1/PAXIP1/SOCS5/UNG/PLCL2/BCL6/TNFSF4/PSEN1/SWAP70/SLC11A1/AP1G1
positive regulation of stress-activated protein kinase signaling cascade	39	0.000693036	0.00853476	PYCARD/LYN/RASSF2/FZD7/IL1B/GADD45B/HRAS/WNT5A/EIF2AK2/SEMA4C/GADD45A/NOD2/KARS/ZEB2/FLT4/TLR4/RPS3/SDCBP/TLR3/TNF/MID1/MAP3K3/DKK1/TRPV4/FZD5/CARD9/FZD4/PKN1/MAP3K11/MDFIC/MAP3K4/ARL6IP5/HIPK2/DUSP22/FZD8/PDCD10/APP/ZC3H12A/XDH
epithelial cell differentiation involved in kidney development	16	0.000709692	0.00872216	ACTA2/BASP1/GATA3/LAMB2/MEF2C/NPHS1/MAGI2/CD34/STAT1/NOTCH1/KLF15/GPR4/NUP93/YAP1/SMO/PDGFB
regulation of cell killing	22	0.000712585	0.00873998	PTPRC/PRF1/VAV1/LILRB1/IL18RAP/CEACAM1/CRTAM/MICA/ARG1/HLA-E/ICAM1/NECTIN2/DNASE1/FAM49B/NOS2/IL12A/ARRB2/PGLYRP4/CRK/FADD/AP1G1/P2RX7
extracellular matrix disassembly	27	0.000717588	0.00878356	MMP1/CTSS/FN1/DPP4/LCP1/MMP9/SPP1/CD44/A2M/NID1/FBN1/MMP2/KLK7/FSCN1/CTSK/MMP12/LAMC1/FBN2/ADAM10/TIMP2/CTRB2/LAMB3/CST3/CTSL/BSG/CAPNS1/MMP15
monocyte differentiation	13	0.000728666	0.00886544	CSF1R/IRF7/IFI16/MEF2C/PIR/PPARG/CD74/CTNNBIP1/SP3/THOC5/INPP5D/HOXA7/CD4
mononuclear cell differentiation	13	0.000728666	0.00886544	CSF1R/IRF7/IFI16/MEF2C/PIR/PPARG/CD74/CTNNBIP1/SP3/THOC5/INPP5D/HOXA7/CD4
regulation of T cell migration	13	0.000728666	0.00886544	CXCL10/ECM1/PYCARD/CCL20/CCL5/ITGA4/WNT5A/CCR2/ADAM17/ADAM10/APP/FADD/RHOA
programmed necrotic cell death	15	0.000732855	0.00889853	CD14/LY96/CASP1/PYGL/PPIF/FAS/BAX/TLR4/TLR3/TNF/CFLAR/BIRC3/RBCK1/FADD/DNM1L
positive regulation of cellular protein localization	76	0.000746244	0.00904299	IGF1/RAC2/ITGAM/GZMB/RNASE2/IL1B/MICALL2/SYT11/TREM2/BID/PTGS2/YWHAH/PMAIP1/NDC80/ITGAX/HYAL2/CAMK1/GPD1L/STX4/EPB41L2/GAS6/DDRGK1/PRKCH/CTSK/STOM/EPHA2/BCAP31/RHOG/GNAI1/ZPR1/FAM20B/LRP4/TNF/CCT7/WDR46/PSMD8/ARHGEF16/PPP1R13B/MSN/CEP131/PINK1/FZD5/NGFR/SAE1/NMD3/PTPN9/GNL3/RBM22/PLK3/PRR5L/MAPT/MAVS/C2CD5/SQSTM1/ERBB4/CDKL2/HSPA1L/CDK5RAP3/OAZ1/CCT3/CCT5/PDCD10/PSEN1/ZC3H12A/TP53/SMO/RNF31/GLS2/…
negative regulation of secretion by cell	45	0.000758244	0.00917006	RGCC/FN1/RSAD2/CD300A/GBP1/UCP2/IL1R2/CRHBP/HMOX1/IL13RA2/IL1B/SYT11/TLR8/NOV/SRGN/CHGA/LRRC32/LILRB1/MAP4K4/CEACAM1/BANK1/NR1H3/ANXA1/GAS6/CARD8/CD34/CCR2/HDAC1/TNF/NOTCH1/TRIM9/VAMP8/CRY1/CD84/STXBP3/HTR1B/LGR4/RHBDF1/FKBP1B/ZC3H12A/BTN2A2/BMP8A/ENY2/NPY5R/SIRT4
second-messenger-mediated signaling	75	0.000775303	0.00935769	CD36/CXCL10/HTR2B/CCL4/IGF1/CXCR4/GBP1/CXCL8/GPR65/FPR1/APLNR/CXCL11/AGTR1/PTGER2/PLEK/ADA/SELE/CCL20/CCR5/CDH13/SPHK1/ADCYAP1/KDR/BTK/CHGA/TREM2/CLIC2/ABCA1/RAMP2/ADCY7/ADRB2/ADM/TMEM100/RAPGEF4/SELP/GSTO1/P2RX4/FPR2/BCAP31/DMD/LMCD1/PDE2A/CALCRL/GNAI1/DDAH2/NCALD/MCOLN1/INPP5A/ADCY1/NDUFS4/ADCY3/RCAN1/NOS3/FKBP1A/DRD5/LAT/CASQ2/NOS2/CD3E/MCTP1/HOMER2/MAPT/ITPR1/TRPM4/FKBP1B/MGRN1/CD4/FIS1/LAT2/…
response to hydrogen peroxide	36	0.000786934	0.00942638	ADA/HMOX1/KLF2/PPIF/DUSP1/IL18RAP/TRPC6/COL1A1/ANXA1/PDGFD/APEX1/TNFAIP3/ARG1/RPS3/STAT1/CASP3/NR4A3/AXL/GLRX2/MAPK13/SIRT1/BNIP3/PINK1/CST3/ADAM9/PCNA/ZNF277/NUP93/CRK/FKBP1B/PDCD10/TP53/MB/TXNIP/SETX/PSAP
astrocyte activation	7	0.000787205	0.00942638	FPR2/LDLR/MAPT/PSEN1/APP/SMO/EGFR
macrophage apoptotic process	7	0.000787205	0.00942638	IRF7/CCR5/CCL5/MEF2C/NOD2/SIRT1/CTSL
regulation of biomineral tissue development	23	0.000787217	0.00942638	NELL1/ISG15/CYP27B1/ECM1/CCR1/LTF/TWIST1/OMD/SRGN/ADRB2/MEF2C/GAS6/BMPR2/MGP/FBN2/S1PR1/BMP7/BMPR1A/WNT10B/BMPR1B/TRPM4/ANKH/P2RX7
response to retinoic acid	29	0.000789388	0.00943373	CYP26B1/HSD17B2/LYN/TNC/MICB/FZD7/TIE1/ABCA1/DUSP1/COL1A1/PPARG/WNT5A/CD38/NDUFA13/TWF2/WNT3/DKK1/WNT10B/FZD4/SNRNP70/CLK2/SLC10A3/SNW1/RARB/YAP1/SLC6A4/TP53/ZNF35/SETX
regulation of smooth muscle cell proliferation	37	0.000791827	0.00944425	IGF1/MMP9/HMOX1/CDH13/CCL5/PTGS2/CYBA/MEF2C/MMP2/PPARG/NAMPT/PDGFD/IGFBP5/NDRG4/TGFBR2/NDRG2/IRAK1/S1PR1/TNFAIP3/CTNNBIP1/CALCRL/AKR1B1/STAT1/TNF/NR4A3/SF1/BMPR1A/TGM2/IL15/PTAFR/FOXJ2/IL12A/HTR1B/TP53/NPY5R/PDGFB/EGFR
detection of biotic stimulus	10	0.000798391	0.0094852	TLR2/LY96/TLR1/TREM2/CRTAM/NOD2/CD1D/TLR4/PGLYRP4/SMO
regulation of monocyte chemotaxis	10	0.000798391	0.0094852	CXCL10/PLA2G7/CCR1/SERPINE1/LYN/CCL5/NOV/FPR2/CCR2/CREB3
endothelial cell development	18	0.000819088	0.00971204	ID1/IL1B/SOX18/CDH5/PPP1R16B/NOTCH4/TNMD/HEG1/PDE2A/CLIC4/ENG/TNF/ICAM1/TNFRSF1A/MSN/CLDN5/RAP2C/PLOD3
cellular transition metal ion homeostasis	31	0.000842908	0.00997496	S100A8/LTF/S100A9/HMOX1/SCO2/HEPH/ABCG2/SLC31A2/LCN2/ATP6AP1/LCK/ATP6V0D1/SLC39A8/ATP6V0A2/FTH1/CYBRD1/SLC39A7/SLC39A14/CCDC22/SLC31A1/HMOX2/FTL/MT3/APP/HAMP/CUL1/ATP13A2/ABCB6/SLC11A1/SKP1/NUBP1

## Sheet: GO.MF of top LN module
GO.MF of the top LN module
Description	Gene Count	pvalue	BH-corrected pvalue	geneID
cytokine binding	39	2.46623e-08	2.83616e-05	CD36/CX3CR1/IL10RA/CCR1/CXCR2/CSF1R/CXCR4/GBP1/IL1R2/PXDN/SOSTDC1/CCR5/A2M/ACKR1/CRLF1/NRP1/FAS/HYAL2/ITGA4/CD74/IFNGR1/TNFRSF4/BMPR2/TGFBR2/CSF3R/CCR2/ENG/TNFRSF1A/IL2RG/IL2RB/FZD4/IL12A/HAX1/ACVRL1/LTBP4/CCR3/COPS5/CD4/CER1
actin binding	103	1.98792e-07	8.64058e-05	CXCR4/TMSB15A/GBP1/HCLS1/MYO1F/LCP1/CORO1A/COTL1/PFN1/S100A4/FXYD5/TNNC1/CCR5/ACTN1/ARPC1B/TNNI1/MICALL2/CORO1C/MARCKS/ENC1/GMFG/YWHAH/TMSB10/MICAL1/CEACAM1/MYRIP/TRPC6/MARCKSL1/PSTPIP2/MYOZ1/LSP1/COBL/EPB41L2/CTNNA3/FSCN1/MYLK/PHACTR2/NOD2/MYH3/MICAL2/DAAM2/VPS16/TWF2/DMD/MYBPH/TPM4/WASF3/PACRG/FHOD1/KLHL3/FLNC/WIPF1/MYO5C/ZNF185/NCALD/ARPC2/PARVB/LIMA1/NOS3/DIAPH2/HOOK1/MED28/MSN/TRPV4/ARPC5/LI…
growth factor binding	44	3.18545e-07	8.64058e-05	CD36/IL10RA/COL1A2/CSF1R/IGFBP6/IL1R2/PXDN/WISP3/COL3A1/COL4A1/KDR/NOV/A2M/DUSP1/PDGFRA/NRP1/IGFBP4/COL1A1/HYAL2/BMPR2/IGFBP5/TGFBR2/FLT4/SRPX2/ENG/TNFRSF8/WISP1/IL2RG/NGFR/IL2RB/GPC1/FGFR3/FLT3/HAX1/ACVRL1/INSR/FGFBP1/OSMR/SHC1/RHBDF1/LTBP4/FIBP/PDGFB/EGFR
cell adhesion molecule binding	117	4.7791e-07	8.64058e-05	ITGB2/IGF1/FN1/POSTN/LILRB2/SELL/LCP1/LYN/WISP3/PFN1/TGFBI/S100P/COL3A1/FXYD5/GPNMB/CDH11/ACTN1/CDH13/ICAM2/IL1B/PPP1CA/PTPN6/KDR/NOV/LAMB2/FBN1/CDH5/COL4A3/CRTAM/EEF1D/ITGA4/ANXA1/ITGAL/ERBIN/CTNNA3/CLIC1/FSCN1/S100A11/BZW2/PSMB6/UBFD1/CX3CL1/NCK1/EFHD2/P2RX4/PUF60/CD1D/MICALL1/EPHA2/FGG/TWF2/PKM/OLA1/DDX3X/SMAGP/NLGN4Y/EMP2/ADAM17/TAGLN2/ADAM10/SDCBP/CD151/RARS/STAT1/PTPRD/ITGB6/ICAM1/PTPRM/WIS…
cytokine receptor activity	34	5.03262e-07	8.64058e-05	CX3CR1/IL10RA/CCR1/CXCR2/CXCR4/IL1R2/CCR5/CCRL2/IL13RA2/CD44/EBI3/GHR/IL18R1/IFNGR2/CD74/IFNGR1/IL3RA/IL10RB/CSF3R/IL15RA/CCR2/CCR10/IL2RG/IL2RB/FLT3/LEPR/OSMR/IL13RA1/IFNAR2/CCR3/CD4/IL17RA/IL21R/CMKLR1
signaling pattern recognition receptor activity	12	5.25948e-07	8.64058e-05	FCN1/CD36/MARCO/TLR2/CD14/LY96/COLEC12/CLEC7A/TLR4/TRIM5/PTAFR/PGLYRP4
pattern recognition receptor activity	12	5.25948e-07	8.64058e-05	FCN1/CD36/MARCO/TLR2/CD14/LY96/COLEC12/CLEC7A/TLR4/TRIM5/PTAFR/PGLYRP4
double-stranded RNA binding	26	2.14649e-06	0.000308558	OAS1/OAS3/OAS2/DDX58/IFIH1/ACTN1/TLR8/OASL/RFTN1/EIF2AK2/DDX60/DHX58/DDX3X/ILF2/DDX21/TLR3/SIDT2/MSN/MRPL44/DICER1/LRRFIP1/TLR7/DHX15/AGO3/DHX9/TARBP2
cytokine receptor binding	69	2.98342e-05	0.00381215	CXCL10/CCL4/ECM1/CCL2/PYCARD/CXCL8/CXCL11/PXDN/CCL8/TNFSF10/CXCL2/PGF/CCL20/CCL18/CCRL2/IL1B/CCL5/LEFTY1/RASL11B/GATA3/VEGFC/IL36G/BID/EBI3/BAMBI/CKLF/CRLF1/MYD88/CCL23/SMAD7/TGFBR2/CX3CL1/LTB/CCR2/ADAM17/SDCBP/ERAP1/YARS/STAT1/ENG/CASP3/TNF/BMP7/NOL3/ITGA5/FKBP1A/TNFSF15/IL15/CFLAR/SOCS2/CXCL3/TLR5/TRIM37/STAT3/PIBF1/GRB2/IL12A/TMBIM1/CCL25/CCL13/SHC1/TNFSF4/INHBC/CSHL1/GDF9/CNIH4/FADD/BMP8A/JAK1
peptide binding	67	5.60967e-05	0.00620906	HLA-DQA1/CD36/MARCO/ITGB2/TLR2/CD14/TLR1/LILRB2/HLA-DQB1/CRHBP/CRIP1/GHR/HLA-DRA/PPIF/RAMP2/TAP1/DHCR24/ADRB2/ITM2C/PPARG/KPNA2/HLA-DPB1/AP2M1/CD74/C9orf3/HLA-DPA1/HLA-DRB1/NOD2/CD1D/HLA-F/MSR1/CALCRL/PPID/LDLR/ERAP1/ENPEP/PPIH/HLA-E/PEX7/FZD5/CST3/HLA-B/TMEM158/HLA-C/FZD4/RANBP6/IPO4/CLTB/NUP153/INSR/SRP54/LTA4H/RNPEP/TNPO1/HLA-A/NUP214/APBA1/LDLRAP1/LNPEP/MAS1/RPS6KB2/NPBWR2/PPIE/PGGT1B/THOP1/C…
signal transducer activity, downstream of receptor	46	5.9391e-05	0.00620906	TYROBP/CSF1R/LYN/IFITM1/ADCYAP1/KDR/DOK2/TIE1/MERTK/MAP4K4/PDGFRA/DOK5/FLRT3/PPP4C/BMPR2/MAP3K8/MAP3K7CL/SMAD7/TGFBR2/EPHA2/IRAK1/FLT4/ENG/AXL/MAPK13/BMPR1A/MAP3K3/MAP3K11/BMPR1B/MAP3K4/MAP2K1/CD3E/FGFR3/FLT3/ACVRL1/INSR/MAPK12/MAPK10/MAPK6/MAP3K14/ERBB4/EPHA7/AMHR2/ADRB1/EGFR/EPHB2
ephrin receptor binding	13	6.59541e-05	0.0063206	LYN/ANKS1B/EFNB2/NCK1/ANKS1A/EFNA1/GRB2/EFNB1/CRK/SHC1/EPHA7/CDK5/CHN1
protein tyrosine kinase binding	24	7.71707e-05	0.00666972	ANGPT2/DOK2/CEACAM1/CD247/BANK1/HYAL2/GAS6/NCK1/ZPR1/LRP4/DOCK4/PTPN14/ARHGEF16/SHC2/PCNA/CPNE3/SOCS5/PTEN/CRK/SQSTM1/SHC1/TP53/PITPNM1/CD4
chemokine receptor binding	23	8.11966e-05	0.00666972	CXCL10/CCL4/CCL2/CXCL8/CXCL11/CCL8/CXCL2/CCL20/CCL18/CCRL2/CCL5/CKLF/CCL23/CX3CL1/CCR2/YARS/STAT1/CXCL3/STAT3/CCL25/CCL13/CNIH4/JAK1
peptide antigen binding	13	0.000105738	0.00810662	HLA-DQA1/HLA-DQB1/HLA-DRA/TAP1/DHCR24/HLA-DPB1/HLA-DPA1/HLA-DRB1/HLA-F/HLA-E/HLA-B/HLA-C/HLA-A

## Sheet: GO.CC of top LN module
GO.CC of top LN module
Description	Gene Count	pvalue	BH-corrected pvalue	geneID
tertiary granule	67	5.1533e-16	3.664e-13	LYZ/PTX3/ITGB2/CD53/CYBB/FCER1G/CTSS/CD300A/LTF/LILRB2/ITGAM/FPR1/TCIRG1/MMP9/LAIR1/CLEC5A/CFP/LGALS3/QPCT/PTPN6/CDA/CSTB/CEACAM8/CYBA/CD93/CEACAM1/NCKAP1L/ITGAX/OLR1/SERPINB6/QSOX1/CTSD/STOM/GSDMD/PRCP/NRAS/FPR2/TNFAIP6/ILF2/CD58/ADAM10/TSPAN14/VAMP8/FTH1/GAA/TIMP2/CD55/LAMTOR2/CAMP/CST3/CD33/PTAFR/TMC6/SIGLEC5/CYFIP1/DYNC1LI1/STXBP3/CD177/SNAP23/LTA4H/RAP2B/DOK3/RAP2C/ATP8B4/SLC11A1/NBEAL2/RHOA
secretory granule lumen	103	4.02547e-15	9.78783e-13	FCN1/LYZ/PTX3/S100A8/MNDA/PLAC8/C3/CFD/IGF1/ECM1/S100A12/FN1/PYCARD/LTF/SERPINE1/S100A9/DOCK2/HK3/COTL1/FGR/HPSE/S100P/CFP/ACTN1/RNASE2/CHI3L1/PYGL/ALOX5/QPCT/PTPN6/MAN2B1/IMPDH2/CDA/SRGN/VEGFC/A2M/SERPING1/CSTB/GMFG/CLEC3B/SERPINA1/TOR4A/CTSZ/OSTF1/APRT/F8/ITIH3/GAS6/LGALS3BP/QSOX1/CTSD/S100A11/LCN2/GSDMD/PSMC3/FGG/GUSB/PKM/RNASET2/OLA1/DDX3X/GCA/ILF2/ARG1/TIMP3/SDCBP/GRN/HEXB/ARHGAP45/TIMP2/CRE…
vesicle lumen	107	4.12988e-15	9.78783e-13	FCN1/LYZ/PTX3/S100A8/MNDA/PLAC8/C3/CFD/IGF1/ECM1/S100A12/FN1/PYCARD/LTF/SERPINE1/S100A9/DOCK2/HK3/COTL1/GNLY/FGR/HPSE/S100P/ADA/CFP/ACTN1/RNASE2/CHI3L1/PYGL/ALOX5/QPCT/PTPN6/MAN2B1/IMPDH2/CDA/SRGN/VEGFC/A2M/SERPING1/CSTB/GMFG/CLEC3B/SERPINA1/TOR4A/CTSZ/OSTF1/APRT/F8/ITIH3/GAS6/LGALS3BP/QSOX1/CTSD/S100A11/LCN2/GSDMD/PSMC3/FGG/GUSB/PKM/RNASET2/OLA1/DDX3X/GCA/ILF2/ARG1/TIMP3/SDCBP/GRN/HEXB/ARHGAP45/…
cytoplasmic vesicle lumen	106	8.98929e-15	1.59785e-12	FCN1/LYZ/PTX3/S100A8/MNDA/PLAC8/C3/CFD/IGF1/ECM1/S100A12/FN1/PYCARD/LTF/SERPINE1/S100A9/DOCK2/HK3/COTL1/GNLY/FGR/HPSE/S100P/ADA/CFP/ACTN1/RNASE2/CHI3L1/PYGL/ALOX5/QPCT/PTPN6/MAN2B1/IMPDH2/CDA/SRGN/VEGFC/A2M/SERPING1/CSTB/GMFG/CLEC3B/SERPINA1/TOR4A/CTSZ/OSTF1/APRT/F8/ITIH3/GAS6/LGALS3BP/QSOX1/CTSD/S100A11/LCN2/GSDMD/PSMC3/FGG/GUSB/PKM/RNASET2/OLA1/DDX3X/GCA/ILF2/ARG1/TIMP3/SDCBP/GRN/HEXB/ARHGAP45/…
ficolin-1-rich granule	69	4.35635e-14	6.19473e-12	FCN1/MNDA/ITGB2/FCER1G/CFD/CTSS/CD300A/LILRB2/FPR1/HK3/COTL1/TCIRG1/MMP9/LGALS3/PYGL/ALOX5/QPCT/FGL2/IMPDH2/CDA/PLEKHO2/CSTB/GMFG/SERPINA1/CD93/NCKAP1L/CTSZ/ITGAX/OSTF1/SERPINB6/CTSD/CTSB/GSDMD/PRCP/PSMC3/FPR2/GUSB/PKM/DDX3X/TNFAIP6/ILF2/CD58/FTH1/GAA/TIMP2/CD55/PRDX4/ARPC5/CST3/SIGLEC5/ATG7/HSPA8/DYNC1LI1/PSMD12/LTA4H/DYNLT1/MVP/DOK3/BIN2/PSMB1/GLB1/ACTR10/PSMD7/PSMD13/PPIE/SLC11A1/PSMC2/NBEAL2/…
secretory granule membrane	96	8.27871e-14	9.81027e-12	CD36/TYROBP/ITGB2/CD53/CYBB/FCER1G/TLR2/FCGR3B/C3AR1/CD14/CXCR2/CD300A/LILRB2/TNFRSF1B/SELL/C5AR1/ADGRE5/PTPRC/ITGAM/FPR1/CD68/TCIRG1/PLA1A/LHFPL2/LAIR1/CLEC5A/LGALS3/GLIPR1/CD44/PLAUR/CEACAM8/STK10/PECAM1/BST2/CYBA/CD93/CEACAM1/NCKAP1L/ITGAX/OLR1/RAB31/ITGAL/SELP/CMTM6/SERPINB6/PHACTR2/STOM/PRCP/NRAS/FPR2/RHOG/CD58/ADAM10/DGAT1/ABCA3/SIGLEC9/SYT2/TSPAN14/VAMP8/MAGT1/GAA/CD55/LAMTOR2/CD63/CD33/PT…
membrane region	95	2.32619e-12	2.36275e-10	CD36/HCK/ITGB2/TLR2/CD48/CD14/TLR1/DPP4/TNFRSF1B/LYN/PTPRC/ITGAM/HPSE/HMOX1/SELE/CDH13/SERPINH1/CORO1C/KDR/PLSCR1/LCP2/BTK/PTGS2/PECAM1/BST2/FXYD1/ABCA1/STOML2/TUBA1A/PRKAR2B/FAS/RFTN1/HYAL2/OLR1/CSK/CD8A/BMPR2/RGS19/CTSD/TGFBR2/STOM/EFHD2/GNAI2/LCK/EIF5A/DMD/S1PR1/EMP2/ADAM17/GNAI1/SLC6A2/CNTN1/SDCBP/LRP4/CASP3/TNF/ADCY1/XPO1/ICAM1/BMPR1A/NOS3/TNFRSF1A/CD55/LAMTOR2/CFLAR/INPP5D/STOML1/ATP1B3/HK1…
membrane raft	92	3.3632e-12	2.98905e-10	CD36/HCK/ITGB2/TLR2/CD48/CD14/TLR1/DPP4/TNFRSF1B/LYN/PTPRC/ITGAM/HPSE/HMOX1/SELE/CDH13/SERPINH1/CORO1C/KDR/PLSCR1/LCP2/BTK/PTGS2/PECAM1/BST2/FXYD1/ABCA1/STOML2/TUBA1A/PRKAR2B/FAS/RFTN1/HYAL2/OLR1/CSK/CD8A/BMPR2/RGS19/CTSD/TGFBR2/STOM/EFHD2/GNAI2/LCK/DMD/S1PR1/EMP2/ADAM17/GNAI1/SLC6A2/CNTN1/SDCBP/LRP4/CASP3/TNF/ADCY1/ICAM1/BMPR1A/NOS3/TNFRSF1A/CD55/LAMTOR2/CFLAR/INPP5D/STOML1/ATP1B3/HK1/PPT1/LAT/U…
membrane microdomain	92	4.13538e-12	3.26695e-10	CD36/HCK/ITGB2/TLR2/CD48/CD14/TLR1/DPP4/TNFRSF1B/LYN/PTPRC/ITGAM/HPSE/HMOX1/SELE/CDH13/SERPINH1/CORO1C/KDR/PLSCR1/LCP2/BTK/PTGS2/PECAM1/BST2/FXYD1/ABCA1/STOML2/TUBA1A/PRKAR2B/FAS/RFTN1/HYAL2/OLR1/CSK/CD8A/BMPR2/RGS19/CTSD/TGFBR2/STOM/EFHD2/GNAI2/LCK/DMD/S1PR1/EMP2/ADAM17/GNAI1/SLC6A2/CNTN1/SDCBP/LRP4/CASP3/TNF/ADCY1/ICAM1/BMPR1A/NOS3/TNFRSF1A/CD55/LAMTOR2/CFLAR/INPP5D/STOML1/ATP1B3/HK1/PPT1/LAT/U…
specific granule	58	1.75979e-11	1.25121e-09	LYZ/CD36/PTX3/ITGB2/CD53/CYBB/C3AR1/LTF/TNFRSF1B/ITGAM/DOCK2/HPSE/LAIR1/CLEC5A/CFP/CHI3L1/QPCT/PTPN6/PLAUR/CEACAM8/STK10/CYBA/CD93/CEACAM1/CTSZ/OLR1/STX4/ITGAL/CMTM6/QSOX1/CTSD/STOM/LCN2/GSDMD/FPR2/ILF2/ARG1/ADAM10/DGAT1/TSPAN14/VAMP8/TIMP2/LAMTOR2/CAMP/CD33/TMC6/CYFIP1/TMBIM1/STXBP3/CD177/HMOX2/SNAP23/PDXK/RAP2B/MMP25/NFKB1/ATP8A1/ATP8B4
tertiary granule membrane	35	2.17932e-11	1.40863e-09	ITGB2/CD53/CYBB/FCER1G/CD300A/LILRB2/ITGAM/LAIR1/CLEC5A/CEACAM8/CYBA/CD93/CEACAM1/ITGAX/OLR1/SERPINB6/STOM/NRAS/FPR2/ADAM10/TSPAN14/VAMP8/GAA/LAMTOR2/CD33/PTAFR/TMC6/SIGLEC5/CD177/SNAP23/RAP2B/RAP2C/ATP8B4/SLC11A1/NBEAL2
ficolin-1-rich granule lumen	47	2.50441e-10	1.48386e-08	FCN1/MNDA/CFD/CTSS/HK3/COTL1/MMP9/PYGL/ALOX5/QPCT/FGL2/IMPDH2/CDA/PLEKHO2/CSTB/GMFG/SERPINA1/CTSZ/OSTF1/CTSD/CTSB/GSDMD/PSMC3/GUSB/PKM/DDX3X/TNFAIP6/ILF2/FTH1/TIMP2/PRDX4/ARPC5/CST3/ATG7/HSPA8/PSMD12/LTA4H/DYNLT1/MVP/BIN2/PSMB1/GLB1/ACTR10/PSMD7/PSMD13/PPIE/PSMC2
endocytic vesicle membrane	55	7.61517e-10	4.16491e-08	HLA-DQA1/CD36/CD163/MARCO/CYBB/TLR2/TLR1/CORO1A/RAC2/HLA-DQB1/COLEC12/TCIRG1/CYBA/HLA-DRA/TAP1/STAB1/AP2S1/RAB31/HLA-DPB1/AP2M1/WNT5A/CD74/STX4/HLA-DPA1/HLA-DRB1/RAB32/HLA-F/MSR1/ATP6V0D1/WNT3/LDLR/ATP6V0A2/MCOLN1/HLA-E/VAMP8/NOS3/CAMK2G/FZD5/RAB20/HLA-B/HLA-C/FZD4/RAB8B/CAMK2A/SNAP23/WASL/HLA-A/LDLRAP1/SMO/HIP1R/PIK3C3/SCARF1/SLC11A1/RAB9A/EGFR
endocytic vesicle	81	6.24952e-09	3.17386e-07	HLA-DQA1/NCF2/CD36/CD163/MARCO/CYBB/TLR2/TLR1/DPP4/LTF/CORO1A/RAC2/HLA-DQB1/GNLY/COLEC12/TCIRG1/CPNE6/NCF4/SYT11/EHD3/CYBA/HLA-DRA/ABCA1/TAP1/STAB1/AP2S1/HYAL2/PIK3C2B/RAB31/HLA-DPB1/AP2M1/WNT5A/CD74/STX4/HLA-DPA1/HLA-DRB1/RAB32/DYSF/RALA/HLA-F/MSR1/ATP6V0D1/WNT3/LDLR/ATP6V0A2/MCOLN1/HLA-E/VAMP8/NOS3/CAMK2G/FZD5/ZYX/RAB20/HLA-B/HLA-C/FZD4/RAB8B/CAMK2A/CLTB/ARRB2/STXBP3/TLR7/KIF16B/GOLIM4/SNAP23/W…
nuclear speck	98	1.82299e-08	8.64098e-07	ZBTB16/BASP1/IFI16/MECOM/FAM107A/TRIM22/DDX39A/MEF2C/OSGEP/LPXN/PPP1R16B/JADE1/THOC6/NAMPT/RBM10/ERBIN/GADD45A/TCF12/REXO4/GTF2H4/APEX1/NR3C1/MPP1/DDX3X/LMNA/NOC3L/PRPF31/HDAC5/PQBP1/PPIH/SFPQ/BRD1/SGK1/DUSP11/CRY2/CNOT7/SMC4/RBM14/IL15/LUC7L3/HOXB2/NXF1/MOCS2/PRPF3/BARD1/CRNKL1/POLR3D/DENND1B/ARL6IP4/SNRNP70/PRPF19/CLK2/POLR2D/LHPP/SART1/THOC1/CIR1/DOCK1/SPOP/ZNF217/SNW1/MAGOH/ITPKC/SURF2/CCNL2/…
specific granule membrane	35	3.05149e-08	1.35601e-06	CD36/ITGB2/CD53/CYBB/C3AR1/TNFRSF1B/ITGAM/LAIR1/CLEC5A/PLAUR/CEACAM8/STK10/CYBA/CD93/CEACAM1/OLR1/ITGAL/CMTM6/STOM/FPR2/ADAM10/DGAT1/TSPAN14/VAMP8/LAMTOR2/CD33/TMC6/TMBIM1/CD177/HMOX2/SNAP23/RAP2B/MMP25/ATP8A1/ATP8B4
cell-substrate junction	100	6.92786e-08	2.89747e-06	HCK/DPP4/ADGRE5/LCP1/RAC2/PTPRC/TNC/PFN1/ACTN1/CDH13/CD44/ARPC1B/CORO1C/EHD3/MCAM/PLAUR/MARCKS/LAP3/CYBA/FLRT3/ITGA8/PPIB/LPXN/NRP1/EFNB2/ITGA4/ANXA1/PROCR/EPB41L2/CSPG4/FES/RPL8/ERBIN/CSRP2/ANXA5/IRF2/RALA/EPHA2/RND3/RHOG/DMD/TNS2/TPM4/ADAM17/SPRY4/RPL3/FLNC/TLE2/ADAM10/ZNF185/RPS3/SDCBP/CD151/ENG/ITGB6/ARPC2/ICAM1/PARVB/LIMA1/NEDD9/CD99/TGM2/ITGA5/TSPAN4/MSN/NECTIN2/TRPV4/ARPC5/ZYX/ADAM9/KLF11/…
spliceosomal complex	57	7.66313e-08	3.02694e-06	LGALS3/LSM7/DDX39A/LSM2/ADAR/RALY/DDX25/PRPF31/PRPF39/PPIH/PPWD1/SF1/RBM28/LUC7L3/TXNL4B/SUGP1/SNRPA/PRPF3/HNRNPM/HNRNPH3/CRNKL1/HNRNPA2B1/DDX23/HNRNPF/SNRNP35/SNRPF/BUD31/SNRNP70/PRPF19/RBM22/SART1/HSPA8/SNW1/MAGOH/GPATCH1/ZCCHC8/TTF2/GPKOW/DDX41/AQR/PNN/PRPF18/DHX38/PRPF38B/DHX15/SMNDC1/IK/BCAS2/SNRPD3/LSM4/PPIE/LUC7L/PRPF6/ZRSR2/TFIP11/EIF4A3/LSM6
focal adhesion	98	9.36928e-08	3.50608e-06	HCK/DPP4/ADGRE5/LCP1/RAC2/PTPRC/TNC/PFN1/ACTN1/CDH13/CD44/ARPC1B/CORO1C/EHD3/MCAM/PLAUR/MARCKS/LAP3/CYBA/FLRT3/ITGA8/PPIB/LPXN/NRP1/EFNB2/ITGA4/ANXA1/PROCR/EPB41L2/CSPG4/FES/RPL8/CSRP2/ANXA5/IRF2/RALA/EPHA2/RND3/RHOG/TNS2/TPM4/ADAM17/SPRY4/RPL3/FLNC/TLE2/ADAM10/ZNF185/RPS3/SDCBP/CD151/ENG/ITGB6/ARPC2/ICAM1/PARVB/LIMA1/NEDD9/CD99/TGM2/ITGA5/TSPAN4/MSN/NECTIN2/TRPV4/ARPC5/ZYX/ADAM9/KLF11/CD46/CAP1/…
cell-substrate adherens junction	98	1.38378e-07	4.91934e-06	HCK/DPP4/ADGRE5/LCP1/RAC2/PTPRC/TNC/PFN1/ACTN1/CDH13/CD44/ARPC1B/CORO1C/EHD3/MCAM/PLAUR/MARCKS/LAP3/CYBA/FLRT3/ITGA8/PPIB/LPXN/NRP1/EFNB2/ITGA4/ANXA1/PROCR/EPB41L2/CSPG4/FES/RPL8/CSRP2/ANXA5/IRF2/RALA/EPHA2/RND3/RHOG/TNS2/TPM4/ADAM17/SPRY4/RPL3/FLNC/TLE2/ADAM10/ZNF185/RPS3/SDCBP/CD151/ENG/ITGB6/ARPC2/ICAM1/PARVB/LIMA1/NEDD9/CD99/TGM2/ITGA5/TSPAN4/MSN/NECTIN2/TRPV4/ARPC5/ZYX/ADAM9/KLF11/CD46/CAP1/…
primary lysosome	48	2.79827e-07	8.99181e-06	LYZ/MNDA/PLAC8/C3AR1/C3/PYCARD/FPR1/CD68/GLIPR1/RNASE2/MAN2B1/CEACAM8/BST2/CMTM6/STOM/PRCP/GUSB/RNASET2/GCA/ARG1/SDCBP/GRN/HEXB/VAMP8/ARHGAP45/MAGT1/GAA/CREG1/GLA/CD63/CAP1/LRMP/LPCAT1/CPNE3/SNAP29/VAT1/FTL/SNAP23/GM2A/PSEN1/PA2G4/GLB1/ACTR10/VAPA/ATP8A1/PADI2/DDOST/PSAP
azurophil granule	48	2.79827e-07	8.99181e-06	LYZ/MNDA/PLAC8/C3AR1/C3/PYCARD/FPR1/CD68/GLIPR1/RNASE2/MAN2B1/CEACAM8/BST2/CMTM6/STOM/PRCP/GUSB/RNASET2/GCA/ARG1/SDCBP/GRN/HEXB/VAMP8/ARHGAP45/MAGT1/GAA/CREG1/GLA/CD63/CAP1/LRMP/LPCAT1/CPNE3/SNAP29/VAT1/FTL/SNAP23/GM2A/PSEN1/PA2G4/GLB1/ACTR10/VAPA/ATP8A1/PADI2/DDOST/PSAP
phagocytic vesicle	41	2.90874e-07	8.99181e-06	NCF2/CD36/CYBB/TLR2/TLR1/LTF/CORO1A/RAC2/GNLY/TCIRG1/NCF4/SYT11/CYBA/ABCA1/TAP1/RAB31/STX4/RAB32/HLA-F/ATP6V0D1/ATP6V0A2/MCOLN1/HLA-E/VAMP8/ZYX/RAB20/HLA-B/HLA-C/RAB8B/STXBP3/TLR7/KIF16B/SNAP23/PDIA3/HLA-A/STXBP1/PIK3C3/SLC11A1/CDC42EP4/RAB9A/STX6
extracellular matrix	110	1.35172e-06	4.00446e-05	COL6A3/COL1A2/COMP/MMP1/ECM1/COL15A1/FN1/POSTN/SERPINE1/S100A9/TFPI2/PXDN/TNC/AEBP1/ADAMTS1/WISP3/HPSE/TGFBI/MMP9/COL3A1/CFP/LGALS3/CHI3L1/CDH13/COL5A2/COL4A1/COL21A1/CD248/LGALS1/PLSCR1/OMD/NOV/COL6A2/COL4A2/ANGPTL4/MMRN2/CLEC3B/NID1/THBS2/SERPINA1/ANOS1/LAMB2/FBN1/FLRT3/MMP2/COL4A3/APOC3/MATN2/COL1A1/EGFL7/NAV2/WNT5A/COL7A1/LGALS3BP/CSPG4/PCOLCE/ERBIN/CTSD/MMP12/BGN/MGP/P3H1/CRIP2/COL4A4/LAMA2/…
MHC protein complex	14	2.22091e-06	6.19015e-05	HLA-DQA1/HLA-DQB1/HLA-DRA/HLA-DMB/HLA-DPB1/CD74/HLA-DPA1/HLA-DRB1/HLA-DMA/HLA-F/HLA-E/HLA-B/HLA-C/HLA-A
mast cell granule	13	2.26363e-06	6.19015e-05	CXCR2/LYN/BTK/SRGN/CHGA/MILR1/ANXA1/AKR1B1/NR4A3/LAT/SNAP23/LAT2/PIK3CD
vacuolar lumen	49	3.18431e-06	8.38536e-05	LYZ/MNDA/PLAC8/IFI30/C3/CTSS/PYCARD/HPSE/RNASE2/MAN2B1/OMD/LIPA/TCN2/CD74/CSPG4/CTSD/CTSK/BGN/CTSB/GUSB/RNASET2/GCA/ARG1/ACP2/SDCBP/GRN/HEXB/ARHGAP45/GAA/SDC3/CREG1/GLA/GYG2/PPT1/CAP1/GPC1/CTSL/HSPA8/SCARB2/VAT1/FTL/GM2A/PA2G4/GLB1/PRELP/ACTR10/ATP13A2/PADI2/PSAP
endoplasmic reticulum lumen	74	3.48796e-06	8.85694e-05	COL6A3/COL1A2/C3/COL15A1/FN1/TNC/CHRDL1/COL3A1/SPP1/CFP/COL5A2/COL4A1/SERPINH1/COL21A1/LGALS1/PLAUR/COL6A2/COL4A2/EBI3/PTGS2/SERPINA1/LAMB2/FBN1/SERPIND1/COL4A3/PPIB/CTSZ/IGFBP4/COL1A1/WNT5A/PDIA5/F8/COL7A1/GAS6/PDGFD/SIL1/IGFBP5/QSOX1/KDELC1/P3H1/SDF2L1/ARSF/COL4A4/APOL1/FGG/LAMC1/PDIA4/RNASET2/WNT3/WFS1/ADAM10/ERAP1/COLGALT1/MYDGF/CST3/TOR3A/CASQ2/RCN3/IL12A/TMEM132A/FLT3/TOR1B/DNAJB9/HSP90B1/P…
phagocytic vesicle membrane	26	6.92966e-06	0.000169896	CYBB/TLR2/TLR1/CORO1A/RAC2/TCIRG1/CYBA/TAP1/RAB31/STX4/RAB32/HLA-F/ATP6V0D1/ATP6V0A2/MCOLN1/HLA-E/VAMP8/RAB20/HLA-B/HLA-C/RAB8B/SNAP23/HLA-A/PIK3C3/SLC11A1/RAB9A
lysosomal lumen	31	1.06351e-05	0.000252051	IFI30/CTSS/HPSE/MAN2B1/OMD/LIPA/TCN2/CD74/CSPG4/CTSD/CTSK/BGN/CTSB/GUSB/RNASET2/ACP2/HEXB/GAA/SDC3/GLA/GYG2/PPT1/GPC1/CTSL/HSPA8/SCARB2/GM2A/GLB1/PRELP/ATP13A2/PSAP
vacuolar membrane	94	1.26111e-05	0.000276776	HLA-DQA1/LAPTM5/C3AR1/DPP4/HLA-DQB1/FPR1/CD68/HPSE/TCIRG1/SLC15A3/GLIPR1/TLR8/MAN2B1/THBD/CEACAM8/BST2/HLA-DRA/TM6SF1/HLA-DMB/ITM2C/AP2S1/HLA-DPB1/AP2M1/CD74/HLA-DPA1/CMTM6/HLA-DRB1/ABCC10/HLA-DMA/AP1S2/BLOC1S1/STOM/MMD/DRAM1/P2RX4/PRCP/CD1D/VPS16/ATP6V0D1/GNAI1/SLC36A1/LDLR/ACP2/ATP6V0A2/M6PR/TLR3/ENPEP/MCOLN1/SIDT2/TMEM8A/VAMP8/GABARAPL1/MAGT1/GAA/SLC17A5/PRKD1/RRAGC/LAMTOR2/CYBRD1/AP5S1/ATP6V1…
lysosomal membrane	83	1.28461e-05	0.000276776	HLA-DQA1/LAPTM5/C3AR1/DPP4/HLA-DQB1/FPR1/CD68/HPSE/TCIRG1/SLC15A3/GLIPR1/TLR8/CEACAM8/BST2/HLA-DRA/TM6SF1/HLA-DMB/ITM2C/AP2S1/HLA-DPB1/AP2M1/CD74/HLA-DPA1/CMTM6/HLA-DRB1/ABCC10/HLA-DMA/AP1S2/BLOC1S1/STOM/MMD/DRAM1/P2RX4/PRCP/CD1D/VPS16/ATP6V0D1/GNAI1/SLC36A1/LDLR/ACP2/ATP6V0A2/M6PR/TLR3/ENPEP/MCOLN1/SIDT2/TMEM8A/VAMP8/MAGT1/GAA/SLC17A5/LAMTOR2/CYBRD1/AP5S1/TMEM165/CD63/LITAF/ABCA5/LRMP/LPCAT1/CPN…
lytic vacuole membrane	83	1.28461e-05	0.000276776	HLA-DQA1/LAPTM5/C3AR1/DPP4/HLA-DQB1/FPR1/CD68/HPSE/TCIRG1/SLC15A3/GLIPR1/TLR8/CEACAM8/BST2/HLA-DRA/TM6SF1/HLA-DMB/ITM2C/AP2S1/HLA-DPB1/AP2M1/CD74/HLA-DPA1/CMTM6/HLA-DRB1/ABCC10/HLA-DMA/AP1S2/BLOC1S1/STOM/MMD/DRAM1/P2RX4/PRCP/CD1D/VPS16/ATP6V0D1/GNAI1/SLC36A1/LDLR/ACP2/ATP6V0A2/M6PR/TLR3/ENPEP/MCOLN1/SIDT2/TMEM8A/VAMP8/MAGT1/GAA/SLC17A5/LAMTOR2/CYBRD1/AP5S1/TMEM165/CD63/LITAF/ABCA5/LRMP/LPCAT1/CPN…
proteasome complex	24	1.34955e-05	0.000282215	PSMB10/PSMB9/PSMB8/PSMB6/PSMC3/PSMC5/WFS1/PSMA7/PSMA6/PSMA4/PSMD8/PSMD4/UBE3C/RAD23B/PSME1/PSMA3/PSMD12/TXNL1/PSMC4/PSMB1/PSMD7/PSMD13/PSMC2/USP14
azurophil granule membrane	22	1.41032e-05	0.000286496	C3AR1/FPR1/CD68/GLIPR1/CEACAM8/BST2/CMTM6/STOM/PRCP/VAMP8/MAGT1/GAA/CD63/LRMP/LPCAT1/CPNE3/SNAP29/PSEN1/VAPA/ATP8A1/DDOST/PSAP
endopeptidase complex	24	1.80824e-05	0.000357128	PSMB10/PSMB9/PSMB8/PSMB6/PSMC3/PSMC5/WFS1/PSMA7/PSMA6/PSMA4/PSMD8/PSMD4/UBE3C/RAD23B/PSME1/PSMA3/PSMD12/TXNL1/PSMC4/PSMB1/PSMD7/PSMD13/PSMC2/USP14
tertiary granule lumen	21	1.95476e-05	0.000375631	LYZ/PTX3/CTSS/LTF/MMP9/CFP/QPCT/PTPN6/CDA/CSTB/QSOX1/CTSD/GSDMD/TNFAIP6/ILF2/FTH1/TIMP2/CAMP/CST3/CYFIP1/LTA4H
platelet alpha granule	29	2.64597e-05	0.000495075	CD36/CFD/IGF1/FN1/SERPINE1/LHFPL2/ACTN1/SRGN/VEGFC/A2M/SERPING1/PECAM1/THBS2/SERPINA1/TOR4A/F8/SELP/GAS6/QSOX1/PHACTR2/FGG/OLA1/FAM49B/STXBP3/GTPBP2/PROS1/APP/STXBP1/PDGFB
clathrin-coated vesicle membrane	32	2.95829e-05	0.000539319	HLA-DQA1/HLA-DQB1/HLA-DRA/ADRB2/AP2S1/NRGN/HLA-DPB1/AP2M1/WNT5A/CD74/HLA-DPA1/CD3D/HLA-DRB1/LDLR/M6PR/NCALD/SYT2/VAMP8/NECAP2/FZD5/FZD4/CLTB/HSPA8/SCARB2/LDLRAP1/HIP1R/NECAP1/CHRM2/VAMP2/CD4/AP1G1/EGFR
ficolin-1-rich granule membrane	22	3.53781e-05	0.000628845	ITGB2/FCER1G/CD300A/LILRB2/FPR1/TCIRG1/LGALS3/CD93/NCKAP1L/ITGAX/SERPINB6/PRCP/FPR2/CD58/GAA/CD55/SIGLEC5/DYNC1LI1/DOK3/SLC11A1/NBEAL2/RHOA
integral component of endoplasmic reticulum membrane	41	4.00094e-05	0.000693822	HLA-DQA1/G6PC/HLA-DQB1/ELOVL4/DHRS9/HLA-DRA/TAP1/LBR/HLA-DPB1/CD74/HLA-DPA1/HLA-DRB1/DPAGT1/BCAP31/HLA-F/ELOVL1/WFS1/RTN1/HLA-E/PIGT/EMC9/DERL2/INSIG1/HLA-B/AUP1/RTN2/HLA-C/SEC61A1/DPM2/PREB/TBL2/HLA-A/DHCR7/UBXN8/DOLK/EMC6/DOLPP1/EMC3/BFAR/EMC7/EDEM1
peptidase complex	29	4.18728e-05	0.000708847	PSMB10/PSMB9/PSMB8/PSMB6/PSMC3/PSMC5/WFS1/PSMA7/PSMA6/PSMA4/PSMD8/PSMD4/SPCS3/TAF9/UBE3C/RAD23B/PSME1/PSMA3/PSMD12/TXNL1/PSMC4/PSMB1/SUPT20H/SGF29/PSMD7/PSMD13/ENY2/PSMC2/USP14
intrinsic component of endoplasmic reticulum membrane	41	7.74416e-05	0.00128049	HLA-DQA1/G6PC/HLA-DQB1/ELOVL4/DHRS9/HLA-DRA/TAP1/LBR/HLA-DPB1/CD74/HLA-DPA1/HLA-DRB1/DPAGT1/BCAP31/HLA-F/ELOVL1/WFS1/RTN1/HLA-E/PIGT/EMC9/DERL2/INSIG1/HLA-B/AUP1/RTN2/HLA-C/SEC61A1/DPM2/PREB/TBL2/HLA-A/DHCR7/UBXN8/DOLK/EMC6/DOLPP1/EMC3/BFAR/EMC7/EDEM1
endosomal part	105	8.82146e-05	0.00139586	HLA-DQA1/CD14/CTSS/LY96/MRC1/IRF7/HLA-DQB1/CD68/TCIRG1/PRF1/FZD7/NCF4/TLR8/EHD3/HLA-DRA/ADRB2/HLA-DMB/MYD88/AP2S1/SNF8/ANXA1/RAB31/HLA-DPB1/AP2M1/HLA-DPA1/HLA-DRB1/CTSK/HLA-DMA/CTSB/MMD/CHMP4A/ATP6AP1/CD1D/MICALL1/VPS16/IRAK1/HLA-F/ATP6V0D1/TLR4/CHMP2A/LDLR/ATP6V0A2/RNF144A/TLR3/MCOLN1/HLA-E/VAMP8/RAP2A/RRAGC/DKK1/PLIN3/LAMTOR2/FZD5/AP5S1/TMEM165/STOML1/CD63/LITAF/CHMP1A/SCAMP5/SNX10/HLA-B/ABCA5/…
external side of plasma membrane	67	8.83458e-05	0.00139586	FCN1/CD36/CD163/CXCL10/ITGB2/FCER1G/CD14/CCR1/SELL/PTPRC/ITGAM/ADA/CCR5/BTN3A2/CDH13/BTN3A3/CD69/TLR8/CD86/MCAM/ADGRE1/BTNL8/LILRB1/ABCA1/CDH5/HYAL2/ANXA1/CD74/FOLR2/TRBC1/SELP/CD8A/CD79B/TRDC/HEG1/TGFBR2/CD2/ANXA5/CD34/FGG/S1PR1/CCR2/TLR4/CD83/LDLR/ENG/ENPEP/ITGB6/TNF/ICAM1/BMPR1A/ITGA5/IL2RG/BCAM/IL2RB/ADAM9/CD40/BTN3A1/CD33/ADGRA3/CD244/CD3E/INSR/TMEM123/BTN2A2/CD4/P2RX7
integral component of lumenal side of endoplasmic reticulum membrane	13	0.000110788	0.00167597	HLA-DQA1/HLA-DQB1/HLA-DRA/HLA-DPB1/CD74/HLA-DPA1/HLA-DRB1/BCAP31/HLA-F/HLA-E/HLA-B/HLA-C/HLA-A
lumenal side of endoplasmic reticulum membrane	13	0.000110788	0.00167597	HLA-DQA1/HLA-DQB1/HLA-DRA/HLA-DPB1/CD74/HLA-DPA1/HLA-DRB1/BCAP31/HLA-F/HLA-E/HLA-B/HLA-C/HLA-A
nuclear envelope	97	0.000122948	0.00182117	NELL1/CYBB/MX1/MX2/RAC2/IFI27/ALOX5/GCH1/PLA2G4C/LBR/SLC16A3/KPNA2/TNMD/GATA6/SLC2A9/NUDT1/CUEDC2/ERBIN/CLIC1/TFPT/P2RX4/TREX1/DNAJB2/BAX/EIF5A/LMNB1/NUP85/IL15RA/LMNA/XPOT/CHMP2A/TMEM38B/SDCBP/PHF11/UTP18/OSBPL3/XPO1/MAD1L1/LPIN1/SIRT1/BNIP3/ABCF1/NXF1/DNASE1/CST3/TMC6/PHLPP1/PCID2/CTDNEP1/DPY19L1/LRRC59/LRMP/RANBP6/SCRN1/PRKG2/LMNB2/IPO4/C2orf42/HAX1/BANF1/TOR1B/CHMP7/NUP93/NUP153/INSR/PSEN2/HO…
coated vesicle membrane	44	0.000142657	0.00206998	HLA-DQA1/HLA-DQB1/HLA-DRA/SEC24C/ADRB2/AP2S1/NRGN/HLA-DPB1/AP2M1/WNT5A/CD74/HLA-DPA1/CD3D/HLA-DRB1/HLA-F/LDLR/SEC24D/M6PR/NCALD/HLA-E/SYT2/VAMP8/NECAP2/FZD5/HLA-B/HLA-C/FZD4/COPE/CLTB/HSPA8/SCARB2/COPZ1/HLA-A/LDLRAP1/ARFGAP2/HIP1R/NECAP1/CHRM2/VAMP2/CD4/TMED7/AP1G1/SEC23A/EGFR
MHC class II protein complex	9	0.000149411	0.00208906	HLA-DQA1/HLA-DQB1/HLA-DRA/HLA-DMB/HLA-DPB1/CD74/HLA-DPA1/HLA-DRB1/HLA-DMA
specific granule lumen	21	0.000149848	0.00208906	LYZ/PTX3/LTF/DOCK2/HPSE/CFP/CHI3L1/QPCT/PTPN6/CTSZ/QSOX1/CTSD/LCN2/GSDMD/ILF2/ARG1/TIMP2/CAMP/CYFIP1/PDXK/NFKB1
endolysosome	10	0.000230426	0.00315063	CTSS/TLR8/AP2S1/AP2M1/CTSK/CTSB/LDLR/TLR3/CTSL/TLR7
cell leading edge	83	0.000251434	0.00337301	SAMSN1/ADGRE2/CXCR4/DPP4/LCP1/CORO1A/RAC2/ACTA2/FGR/PLEK/DDX58/ACTN1/CD44/CORO1C/GABRA2/ARHGEF6/ITGA8/PTPN13/IFIT5/PLEKHO1/COBL/STX4/CSPG4/CTNNA3/FSCN1/S100A11/NME1/MYLK/DYSF/EPHA2/TWF2/PLXND1/WASF3/ADAM17/SPRY4/WIPF1/ARAP3/RPS3/LDB2/ARPC2/PTPRM/PARVB/ARHGAP45/GABARAPL1/NEDD9/KANK1/PSTPIP1/ITGA5/TRPV4/ARPC5/RASA1/INPP5K/PSD3/FAM89B/CYFIP1/SLC39A14/HAX1/SORBS2/DLC1/CD177/ATP6V1B2/INSR/VASP/WASL/MY…
catalytic step 2 spliceosome	29	0.000263065	0.00344341	LSM7/LSM2/RALY/DDX25/PPWD1/HNRNPM/CRNKL1/HNRNPA2B1/DDX23/HNRNPF/SNRPF/BUD31/PRPF19/RBM22/SART1/SNW1/MAGOH/GPATCH1/ZCCHC8/DDX41/AQR/PNN/DHX38/BCAS2/SNRPD3/PPIE/PRPF6/TFIP11/EIF4A3
clathrin-coated endocytic vesicle membrane	16	0.000266368	0.00344341	HLA-DQA1/HLA-DQB1/HLA-DRA/AP2S1/HLA-DPB1/AP2M1/WNT5A/CD74/HLA-DPA1/HLA-DRB1/LDLR/FZD5/FZD4/LDLRAP1/HIP1R/EGFR
U2-type spliceosomal complex	20	0.000272719	0.00346256	LSM7/PRPF31/PRPF39/LUC7L3/CRNKL1/SNRNP35/SNRPF/BUD31/SNRNP70/PRPF19/RBM22/SNW1/AQR/PRPF18/DHX15/BCAS2/SNRPD3/PPIE/LUC7L/TFIP11
basement membrane	27	0.000286462	0.00357324	COL15A1/FN1/TNC/ADAMTS1/TGFBI/COL4A1/COL4A2/MMRN2/NID1/THBS2/LAMB2/FBN1/COL4A3/MATN2/COL7A1/ERBIN/COL4A4/LAMA2/LAMC1/FRAS1/EFEMP2/TIMP3/CD151/LAMB3/CST3/THBS4/MEGF9
nuclear periphery	35	0.000304531	0.00373313	ALOX5/ENC1/NARF/RUVBL2/LMNB1/LMNA/XPOT/CLIC4/SATB1/PSMA6/SFPQ/KIN/HNRNPM/CHMP1A/HNRNPA2B1/RANBP6/LMNB2/IPO4/ZNF350/THOC1/PAXIP1/SNW1/NUP93/NUP153/HAT1/MAPT/RUNX1T1/TNPO1/AKAP8L/ATXN7/AHCTF1/TP53/PSPC1/MORC3/NUP107
endosome membrane	94	0.000353565	0.00426075	HLA-DQA1/CD14/LY96/MRC1/IRF7/HLA-DQB1/CD68/TCIRG1/FZD7/NCF4/TLR8/EHD3/HLA-DRA/ADRB2/HLA-DMB/MYD88/AP2S1/SNF8/ANXA1/RAB31/HLA-DPB1/AP2M1/HLA-DPA1/HLA-DRB1/HLA-DMA/MMD/CHMP4A/ATP6AP1/CD1D/MICALL1/VPS16/IRAK1/HLA-F/ATP6V0D1/TLR4/CHMP2A/LDLR/ATP6V0A2/RNF144A/TLR3/MCOLN1/HLA-E/VAMP8/RAP2A/DKK1/PLIN3/LAMTOR2/FZD5/AP5S1/TMEM165/STOML1/CD63/LITAF/CHMP1A/SCAMP5/SNX10/HLA-B/ABCA5/HLA-C/RAB8B/TMBIM1/TM9SF2/…
receptor complex	80	0.000414816	0.00491557	CD36/ITGB2/TLR2/CD14/CSF1R/LY96/TLR1/LYN/ITGAM/CD44/PTPN6/KDR/GABRA2/GHR/TIE1/MERTK/RAMP2/CEACAM1/PDGFRA/ADRB2/ITGA8/SHANK2/STOML2/ITGAX/NRP1/CD247/ITGA10/NR1H3/ITGA4/OLR1/LRP1B/PLA2R1/CD74/ITGAL/CD3D/CD8A/ABCG2/CD79B/IL10RB/DLG2/TGFBR2/EPHA2/IRAK1/PLXND1/FLT4/TLR4/CALCRL/LDLR/SDCBP/ENG/ITGB6/LRP4/MCOLN1/AXL/NOTCH1/BMPR1A/TNFRSF1A/ITGA5/GABBR1/ITGB8/CD40/BMPR1B/CD3E/FGFR3/FLT3/LEPR/BCL10/TLR7/INS…
nucleolar part	44	0.000422906	0.00492928	KDM5D/RSAD2/UBD/LIPA/NFKBIE/TIMM13/CLEC3B/DDX11/TAF1A/MRPL23/EEF1D/UTP6/PRMT7/SMAD7/POLR2E/NOP10/UTP18/DUSP11/POLR2L/FBL/THAP1/YY1AP1/PES1/RRP7A/BOP1/FOXJ2/NHP2/HOXB5/MAP3K14/GAR1/TBL3/NOP56/SMARCA5/FAM111A/SUPT20H/YBX2/CRIPT/IMP4/RPS6KA6/PSPC1/CD2BP2/SP140/NOL11/MALT1
proteinaceous extracellular matrix	80	0.000451889	0.00518215	COL6A3/COL1A2/COMP/MMP1/ECM1/COL15A1/FN1/POSTN/TFPI2/PXDN/TNC/ADAMTS1/WISP3/HPSE/TGFBI/MMP9/COL3A1/CHI3L1/COL5A2/COL4A1/COL21A1/CD248/LGALS1/OMD/NOV/COL6A2/COL4A2/ANGPTL4/MMRN2/NID1/THBS2/SERPINA1/ANOS1/LAMB2/FBN1/FLRT3/MMP2/COL4A3/MATN2/COL1A1/NAV2/WNT5A/COL7A1/LGALS3BP/ERBIN/MMP12/BGN/MGP/P3H1/COL4A4/LAMA2/LAMC1/FBN2/WNT3/FRAS1/EFEMP2/TIMP3/CD151/EMID1/LRFN4/WISP1/CPZ/COCH/TIMP2/WNT10B/LAMB3/CS…
extracellular matrix component	32	0.000477428	0.00538812	COL1A2/COL15A1/FN1/TNC/ADAMTS1/TGFBI/COL3A1/COL5A2/COL4A1/COL4A2/MMRN2/NID1/THBS2/LAMB2/FBN1/COL4A3/MATN2/COL1A1/COL7A1/ERBIN/COL4A4/LAMA2/LAMC1/FBN2/FRAS1/EFEMP2/TIMP3/CD151/LAMB3/CST3/THBS4/MEGF9
platelet alpha granule lumen	21	0.000500551	0.0055608	CFD/IGF1/FN1/SERPINE1/ACTN1/SRGN/VEGFC/A2M/SERPING1/SERPINA1/TOR4A/F8/GAS6/QSOX1/FGG/OLA1/FAM49B/GTPBP2/PROS1/APP/PDGFB
spliceosomal snRNP complex	20	0.000561572	0.00614274	LSM7/LSM2/PRPF31/PRPF39/PPIH/LUC7L3/TXNL4B/SNRPA/PRPF3/DDX23/SNRPF/SNRNP70/SART1/PRPF18/SNRPD3/LSM4/CD2BP2/LUC7L/PRPF6/LSM6
preribosome	23	0.000596151	0.00635521	UTP6/ZNF593/BMS1/UTP18/WDR46/FBL/BYSL/PES1/RRP7A/BOP1/EMG1/MAK16/TBL3/UTP14A/UTP11/NOP56/PPAN/RPF1/IMP4/WDR74/UTP3/AAMP/PDCD11
lamellipodium	45	0.000598874	0.00635521	DPP4/CORO1A/RAC2/ACTA2/CD44/CORO1C/ARHGEF6/PTPN13/STX4/CSPG4/CTNNA3/FSCN1/MYLK/DYSF/EPHA2/TWF2/PLXND1/WASF3/ARAP3/ARPC2/PTPRM/PARVB/NEDD9/PSTPIP1/TRPV4/ARPC5/FAM89B/CYFIP1/SLC39A14/HAX1/SORBS2/CD177/VASP/WASL/MYO10/DYNLT1/ENAH/APP/SWAP70/FGD6/KPTN/CDK5/SNX1/KLHL2/RHOA
spliceosomal tri-snRNP complex	12	0.000725429	0.007585	LSM7/LSM2/PRPF31/PPIH/TXNL4B/PRPF3/SART1/PRPF18/SNRPD3/LSM4/PRPF6/LSM6
T cell receptor complex	9	0.000789471	0.00813499	PTPN6/CEACAM1/STOML2/CD247/CD3D/CD8A/CD3E/BCL10/CD4
coated vesicle	61	0.00081512	0.0081738	HLA-DQA1/HLA-DQB1/CPNE6/HLA-DRA/SERPINA1/SEC24C/ADRB2/CTSZ/AP2S1/NRGN/HLA-DPB1/AP2M1/WNT5A/CD74/HLA-DPA1/F8/COL7A1/CD3D/HLA-DRB1/RGS19/VPS16/BCAP31/HLA-F/LMAN2/LDLR/SEC24D/M6PR/NCALD/HLA-E/SYT2/VAMP8/NECAP2/FZD5/HLA-B/DENND1B/HLA-C/FZD4/COPE/RAB8B/YIF1A/CLTB/HSPA8/SCARB2/COPZ1/TMED1/TMED9/HLA-A/ACTR1A/APP/LDLRAP1/ARFGAP2/HIP1R/NECAP1/CHRM2/VAMP2/CD4/TMED7/AP1G1/SEC23A/EGFR/STX6
dendritic spine	38	0.000816231	0.0081738	KCNJ2/DOCK10/PPP1CA/SYT11/ANKS1B/ARC/KCNN2/PDE4B/ITGA8/SHANK2/PRKAR2B/NRGN/STX4/NEDD4/DNM3/P2RX4/ZMYND8/LAMA2/KCNA4/SYNPO/PALMD/CD3E/CYFIP1/ARRB2/PTEN/NR1D1/MT3/MAPT/ASAP1/BAIAP2/APP/APBA1/CRIPT/HIP1R/PSMC2/ARF4/RHOA/SLC8A2
ruffle	40	0.000885445	0.00874377	SAMSN1/ADGRE2/LCP1/FGR/PLEK/DDX58/ACTN1/IFIT5/PLEKHO1/COBL/FSCN1/S100A11/NME1/EPHA2/ADAM17/SPRY4/WIPF1/ARAP3/RPS3/ARHGAP45/KANK1/ITGA5/TRPV4/RASA1/INPP5K/PSD3/CYFIP1/DLC1/ATP6V1B2/MYO10/RASGRP2/C2CD5/BAIAP2/FGD6/HIP1R/KLHL2/ABCA7/ARF4/RHOA/MYO5A
phagocytic cup	10	0.000930511	0.00906293	LCP1/CORO1A/SYT11/ANXA1/ARHGAP25/MCOLN1/TNF/BIN2/ARHGAP12/ABCA7

## Sheet: KEGG of top LN module
KEGG of top LN module
Description	Gene Count	pvalue	BH-corrected pvalue	geneID(entrezid)
Allograft rejection	20	1.32e-06	3.78e-05	3117/3119/3002/5551/942/3122/3109/355/3115/3113/3123/3108/3134/3133/7124/958/3106/3107/3592/3105
Focal adhesion	62	3.37e-06	6.62e-05	1293/1278/1311/3479/2335/5880/3371/6696/5228/87/1282/5499/7409/3791/7424/1292/1284/7058/3913/5156/8516/1285/8515/1277/3676/3265/595/80310/4638/1286/3908/3915/2324/8503/2318/3694/896/29780/3678/5579/3914/3696/4636/7791/25759/2885/330/5604/7060/1793/10627/55742/5728/5602/7408/1398/6464/5062/5155/387/1956/5293
Complement and coagulation cascades	31	6.55e-06	0.000114181	713/712/11326/3689/719/718/1675/5054/728/3684/629/5329/2/729/7056/710/5265/3053/3687/717/10544/2157/715/2266/5327/716/1604/5055/4179/5627/7035
TNF signaling pathway	39	1.34e-05	0.000182525	3627/6347/7133/4318/2920/6401/6364/3553/6352/3659/7424/5743/8809/355/1326/6376/64127/7128/8503/836/7124/5603/3383/840/7132/3600/8837/2921/330/5604/10488/6300/5602/9020/9586/4790/8772/10059/5293
Fc gamma R-mediated phagocytosis	34	1.9e-05	0.000238325	3055/2215/4067/5880/5788/1794/10095/8877/7409/8395/5321/4082/8613/8605/65108/8612/10810/8503/10109/8611/10092/5579/3635/10093/27040/5604/7408/8976/4651/1398/50807/81873/6199/5293
Natural killer cell mediated cytotoxicity	43	2.63e-05	0.000317112	7305/3689/2207/962/2215/5880/3002/8743/4277/5551/3384/5777/7409/3937/637/919/3804/355/100507436/3460/3265/3459/3683/4893/3932/8503/836/3133/7124/3383/5579/25759/3106/27040/51744/3107/2885/80328/5604/6464/3105/3455/5293
Chemokine signaling pathway	57	2.88e-05	0.000327538	3627/1524/3055/6351/1230/3579/7852/6347/3576/4067/5880/6373/1794/6355/2268/2920/6364/1234/6362/6352/7409/113/6368/3265/2791/6376/2771/4893/9844/729230/2770/8503/6772/2826/107/109/5579/2921/6774/25759/2885/5604/409/5567/6370/6357/2788/8976/10235/1398/6464/4790/1232/5332/2787/387/5293
Th1 and Th2 cell differentiation	33	3.05e-05	0.000327538	3117/3119/2625/4794/3122/3109/919/3460/3115/3459/3113/3714/915/3123/6775/3108/3932/6772/864/5603/4851/3561/3560/30009/6776/27040/916/3592/6300/5602/4790/920/3716
Antigen processing and presentation	29	3.23e-05	0.000327538	3117/10437/1520/3119/3306/3122/6890/3109/3804/3115/972/3113/8625/925/3123/3108/1508/3134/3133/7124/3106/3107/1514/3312/5720/2923/3105/3305/920
NOD-like receptor signaling pathway	53	6.8e-05	0.00059346	1536/6347/29108/3665/2633/4938/3576/4940/4939/2634/834/2920/3553/6352/3428/51393/1535/4615/10379/837/10135/55914/22900/64127/1508/79792/7128/7099/6772/7124/5603/23710/9051/2921/820/64170/330/10616/6300/5602/55669/57506/3708/3455/4790/55072/8772/10059/10628/5332/3716/387/5027
Osteoclast differentiation	41	7.54e-05	0.000639775	4688/7305/2354/2215/1436/10288/4689/3553/3937/695/54209/10859/1535/353514/10379/3460/5468/3459/1513/7048/3932/11027/8503/6772/7124/5603/11006/7132/5971/11024/2885/5604/6300/5602/9020/8878/79168/3455/4790/3716/5293
Toll-like receptor signaling pathway	35	8.17e-05	0.00065879	3627/6351/7097/929/23643/7096/3665/3576/6373/6696/3553/6352/51311/942/4615/1326/1513/3654/7099/8503/7098/6772/7124/5603/7100/958/5604/3592/51284/6300/5602/3455/4790/8772/5293
Necroptosis	49	8.21e-05	0.00065879	1536/29108/834/8743/5836/3553/5321/637/8605/10379/355/3460/3459/5610/6775/29082/581/7128/7099/27243/5481/7098/6772/7124/2495/7132/818/3015/8837/6774/94239/5119/6776/330/815/10616/9555/51510/91782/5602/2512/8878/3455/55072/10038/8772/79643/10059/3716
MAPK signaling pathway	79	8.39e-05	0.00065879	929/3479/1436/5880/5228/3306/285/3553/1847/2122/3791/7424/5321/9448/1843/5156/8605/1848/4208/4615/355/4616/25780/3265/994/1326/80310/779/1647/7048/4893/1969/3654/2324/6195/2318/836/7124/5603/4215/7132/1849/1942/5579/4804/7867/6197/5971/5921/2885/4296/4216/8569/5604/3312/2261/778/409/2322/5567/3643/6300/22808/5602/6196/22800/4137/10235/9020/1398/2066/3305/5062/7157/4790/784/27330/5155/1956
Human T-cell leukemia virus 1 infection	62	8.9e-05	0.000681796	3117/3689/3119/7850/4487/3122/113/3109/8829/706/3265/3115/2224/3113/3683/595/915/3123/3108/7048/4893/3932/2114/581/3601/3134/8503/3133/7124/107/7514/8379/896/109/3383/4215/7132/3561/3600/9519/3560/5971/958/6776/3106/3107/5604/916/10488/5567/5728/5602/9020/3105/545/9586/8295/7157/4790/920/3716/5293
Human immunodeficiency virus 1 infection	60	0.000116181	0.000868593	200315/9582/7097/7852/7133/5880/1234/637/25939/684/6890/60489/4615/919/355/3265/915/2791/8905/2771/4893/581/3654/3134/7099/2770/8503/836/3133/7124/200316/5603/7132/5579/85363/9616/3106/3107/5604/916/9978/6300/5602/2788/1398/2923/3708/3105/545/5062/8454/4790/8772/6199/920/164/2787/6500/808/5293
B cell receptor signaling pathway	29	0.000121697	0.000888669	10288/4067/5880/8519/5777/7409/695/4794/10859/353514/25780/3265/974/971/4893/11027/8503/11006/5579/3635/11024/2885/5604/8915/79168/4790/27071/5293/10892
Proteasome	19	0.000126728	0.000904375	5699/5698/5696/5694/5702/5705/5688/5687/5685/5714/5710/5720/5684/5718/5704/5689/5713/5719/5701
Malaria	20	0.000148858	0.0010387	948/3689/1311/7097/6347/3576/6401/3553/5175/7058/2532/4615/3683/6403/7099/7124/3383/958/7060/3592
Apoptosis	42	0.000155883	0.00106407	1520/597/3002/8743/5551/637/5366/1522/7846/355/4616/7277/5783/3265/3563/1647/1509/1513/1508/4893/581/4001/4000/8503/836/7124/840/7132/8837/330/5604/84823/1514/1677/5602/9020/3708/7157/4790/10038/8772/5293
Rheumatoid arthritis	31	0.000159323	0.00106441	3117/3689/7097/4312/6347/3576/3119/10312/6364/3553/6352/942/3122/3109/3115/3113/3683/3123/1513/3108/537/4050/9114/7099/23545/7124/3383/3600/534/1514/526
Rap1 signaling pathway	59	0.000164463	0.00107586	3689/3479/1436/5880/3684/2357/5216/5228/3397/285/7409/3791/3937/7424/5156/113/9771/11069/25780/3265/3683/80310/9863/2771/4893/5898/1969/2324/2770/8503/64411/107/5603/109/25865/6494/9732/5587/1942/5579/4804/27040/5604/2261/3643/6300/22808/7408/10235/23683/1398/5899/55740/5332/5155/387/808/1956/5293
Leukocyte transendothelial migration	36	0.000187528	0.00120171	4688/3689/1536/7852/5880/3684/4318/87/4689/7409/5175/1535/1003/4313/11069/3676/3683/58494/29119/2771/2770/8503/5603/3383/6494/4267/4478/7122/5579/4636/10627/6300/7408/23562/387/5293
Hematopoietic cell lineage	32	0.000246799	0.0015499	3117/948/929/1436/3684/3119/7850/3553/960/951/3122/3109/3676/3115/3113/915/925/3563/3123/952/3108/914/912/947/1441/7124/3678/1604/945/916/2322/920
NF-kappa B signaling pathway	32	0.000457093	0.00281203	6351/929/597/23643/3576/4067/23586/2920/3553/695/5743/4615/4616/3932/4050/3654/7128/7099/7124/3383/7132/8837/5579/5971/958/27040/330/8915/6357/9020/4790/10892
Yersinia infection	37	0.000465686	0.00281203	2335/6347/29108/3576/5880/834/3553/7409/3937/8395/4615/3676/3932/3654/6195/7099/8503/7456/7124/5603/3678/6197/27040/5585/5604/1793/6300/5602/6196/8976/8935/1398/10458/4790/27330/387/5293
Autoimmune thyroid disease	20	0.000514031	0.00304539	3117/3119/3002/5551/942/3122/3109/355/3115/3113/3123/1081/3108/3134/3133/958/3106/3107/7038/3105
PD-L1 expression and PD-1 checkpoint pathway in cancer	29	0.000596416	0.00346805	7097/5777/4794/4615/919/3460/3265/3459/915/4893/3932/7099/8503/6772/5603/4215/10538/6774/27040/5604/916/5728/6300/4790/6199/920/3716/1956/5293
Lysosome	37	0.000659606	0.00376575	7805/1520/968/10312/4125/3988/1522/1509/1513/8905/1508/537/2990/9114/53/3074/23545/4074/57192/2548/26503/2717/967/9516/5538/10947/1514/1212/9179/950/2760/2720/51172/6556/164/4668/5660
Th17 cell differentiation	33	0.000782573	0.004388	3117/3119/3553/2625/4794/3122/3109/919/3460/6097/3115/3459/3113/915/3123/3108/7048/3932/6772/5603/3561/6774/3560/30009/6776/27040/916/6300/5602/4790/920/3716/50615
PI3K-Akt signaling pathway	86	0.00133621	0.00736089	1293/1278/1311/7097/3479/1436/2335/2538/3371/54541/10161/6696/5228/285/1282/3791/7424/1292/1284/2690/7058/7533/3913/5156/8516/1285/8515/1277/3676/5521/3265/595/3563/80310/9863/2791/4893/1286/1969/3908/1441/3915/2324/9470/7099/8503/3694/896/6446/4846/3678/3561/1942/4804/3914/3696/1978/3560/55012/11140/23239/2885/5585/5604/7060/10488/2261/2322/5728/3643/2788/9180/7184/2066/9586/3455/7157/4790/1129/…

## Sheet: GO.BP of top non-LN module
GO.BP of top non-LN module
Description	Gene Count	pvalue	BH-corrected pvalue	qvalue	geneID
small molecule catabolic process	93	3.27222e-41	1.50882e-37	1.29856e-37	PCK1/HPD/DPYS/PAH/ALDOB/SLC27A2/HAO2/FABP1/CYP4F2/CRYM/UPB1/PIPOX/DAO/SHMT1/ALDH6A1/PRODH2/HGD/PCK2/ALDH1L1/FTCD/GLDC/ABAT/ARG2/KHK/IMPA2/ASPA/DCXR/AKR1C3/ALDH4A1/DDAH1/ACADL/APOE/EHHADH/CRYL1/ALDH1A1/QPRT/ACOX2/ACAT1/GOT1/ACADSB/PHYH/HIBCH/CEL/PCCA/ASRGL1/AGXT/BDH2/GK/PRODH/DECR2/AHCY/HADH/ALDH1B1/ENTPD5/ALDH2/CTH/ECHS1/RBKS/PECR/ALDH3A2/BDH1/QDPR/ACADM/ECHDC2/PKLR/OXCT1/ETFA/ADTRP/PCCB/AUH/GLS/…
organic acid catabolic process	73	3.96733e-39	6.09779e-36	5.24801e-36	PCK1/HPD/PAH/SLC27A2/HAO2/FABP1/CYP4F2/CRYM/PIPOX/DAO/SHMT1/ALDH6A1/PRODH2/HGD/PCK2/ALDH1L1/FTCD/GLDC/ABAT/ARG2/ASPA/DCXR/ALDH4A1/DDAH1/ACADL/EHHADH/CRYL1/QPRT/ACOX2/ACAT1/GOT1/ACADSB/PHYH/HIBCH/CEL/PCCA/ASRGL1/AGXT/BDH2/PRODH/DECR2/AHCY/HADH/CTH/ECHS1/PECR/ALDH3A2/QDPR/ACADM/ECHDC2/ETFA/ADTRP/PCCB/AUH/GLS/MUT/ACAD8/ALDH5A1/PCBD1/ENOSF1/ECI2/ECH1/GCDH/OAT/CRABP1/GLUD1/MTRR/ACOX1/GOT2/IVD/FAAH/DEC…
carboxylic acid catabolic process	73	3.96733e-39	6.09779e-36	5.24801e-36	PCK1/HPD/PAH/SLC27A2/HAO2/FABP1/CYP4F2/CRYM/PIPOX/DAO/SHMT1/ALDH6A1/PRODH2/HGD/PCK2/ALDH1L1/FTCD/GLDC/ABAT/ARG2/ASPA/DCXR/ALDH4A1/DDAH1/ACADL/EHHADH/CRYL1/QPRT/ACOX2/ACAT1/GOT1/ACADSB/PHYH/HIBCH/CEL/PCCA/ASRGL1/AGXT/BDH2/PRODH/DECR2/AHCY/HADH/CTH/ECHS1/PECR/ALDH3A2/QDPR/ACADM/ECHDC2/ETFA/ADTRP/PCCB/AUH/GLS/MUT/ACAD8/ALDH5A1/PCBD1/ENOSF1/ECI2/ECH1/GCDH/OAT/CRABP1/GLUD1/MTRR/ACOX1/GOT2/IVD/FAAH/DEC…
alpha-amino acid metabolic process	56	1.29587e-28	1.49381e-25	1.28564e-25	HPD/AGMAT/PAH/GATM/BHMT/GLYAT/DPEP1/CRYM/BHMT2/PIPOX/DAO/SHMT1/ALDH6A1/PRODH2/HGD/FTCD/GLDC/ARG2/NOX4/ASPA/CKMT2/ALDH4A1/PSAT1/DDAH1/PHGDH/ASS1/ADI1/ACAT1/NR1H4/MSRA/GOT1/SLC6A8/HIBCH/SLC7A7/ASRGL1/AGXT/PRODH/AHCY/CTH/QDPR/AUH/GLS/MUT/ACAD8/NIT2/ALDH5A1/PCBD1/SEPHS2/GCDH/OAT/PEMT/GLUD1/MTRR/GOT2/IVD/GAMT
cellular amino acid metabolic process	70	3.23032e-27	2.979e-24	2.56385e-24	HPD/DPYS/AGMAT/PAH/SLC3A1/GATM/BHMT/GLYAT/DPEP1/CRYM/BHMT2/UPB1/PIPOX/DAO/SHMT1/ALDH6A1/PRODH2/HGD/FTCD/GLDC/ABAT/ARG2/DDC/NOX4/FOLH1/ASPA/CKMT2/ALDH4A1/PSAT1/DDAH1/PHGDH/ASS1/PEPD/ADI1/ACAT1/NR1H4/MSRA/GOT1/ACADSB/SLC6A8/HIBCH/SLC7A7/ASRGL1/AGXT/BPHL/PRODH/AHCY/CTH/QDPR/AUH/GLS/MUT/ACAD8/NIT2/PPA2/ALDH5A1/NARS2/PCBD1/ENOSF1/NFS1/SLC7A8/SEPHS2/GCDH/OAT/PEMT/GLUD1/MTRR/GOT2/IVD/GAMT
monocarboxylic acid catabolic process	42	6.0911e-26	4.68101e-23	4.02867e-23	PCK1/SLC27A2/HAO2/FABP1/CYP4F2/PCK2/ABAT/DCXR/ACADL/EHHADH/CRYL1/ACOX2/ACAT1/PHYH/HIBCH/CEL/PCCA/ASRGL1/AGXT/BDH2/DECR2/HADH/ECHS1/PECR/ALDH3A2/ACADM/ECHDC2/ETFA/ADTRP/PCCB/AUH/MUT/ALDH5A1/ECI2/ECH1/GCDH/CRABP1/ACOX1/IVD/FAAH/DECR1/ETFDH
cellular amino acid catabolic process	38	8.45979e-24	5.57259e-21	4.796e-21	HPD/PAH/CRYM/PIPOX/DAO/SHMT1/ALDH6A1/PRODH2/HGD/FTCD/GLDC/ABAT/ARG2/ASPA/ALDH4A1/DDAH1/ACAT1/GOT1/ACADSB/HIBCH/ASRGL1/AGXT/PRODH/AHCY/CTH/QDPR/AUH/GLS/ACAD8/ALDH5A1/PCBD1/ENOSF1/GCDH/OAT/GLUD1/MTRR/GOT2/IVD
fatty acid catabolic process	35	8.02547e-22	4.62568e-19	3.98106e-19	PCK1/SLC27A2/HAO2/FABP1/CYP4F2/PCK2/ACADL/EHHADH/ACOX2/ACAT1/PHYH/HIBCH/CEL/PCCA/BDH2/DECR2/HADH/ECHS1/PECR/ALDH3A2/ACADM/ECHDC2/ETFA/ADTRP/PCCB/AUH/MUT/ECI2/ECH1/GCDH/ACOX1/IVD/FAAH/DECR1/ETFDH
alpha-amino acid catabolic process	34	1.14947e-21	5.88911e-19	5.06842e-19	HPD/PAH/CRYM/PIPOX/DAO/SHMT1/ALDH6A1/PRODH2/HGD/FTCD/GLDC/ARG2/ASPA/ALDH4A1/DDAH1/ACAT1/GOT1/HIBCH/ASRGL1/AGXT/PRODH/AHCY/QDPR/AUH/GLS/ACAD8/ALDH5A1/PCBD1/GCDH/OAT/GLUD1/MTRR/GOT2/IVD
fatty acid metabolic process	61	2.61826e-20	1.20728e-17	1.03903e-17	PCK1/GSTA1/SLC27A2/HAO2/FABP1/CYP4F2/ANGPTL3/PCK2/PPARGC1A/ACSF2/AKR1C3/ACSM3/TYRP1/ACADL/RGN/LIPC/FABP3/EHHADH/CRYL1/EPHX2/AKR1C1/ACOX2/ACAT1/ACSM5/ACADSB/PHYH/HIBCH/CEL/PCCA/BDH2/DECR2/CES2/HADH/ECHS1/PECR/ALDH3A2/ACADM/ECHDC2/ETFA/ADTRP/CYP2C8/PCCB/AUH/ACOT11/MUT/HACD3/ALDH5A1/ACSL1/ECI2/MLXIPL/ECH1/GCDH/CYP2J2/PDPR/ACOX1/PRKAB1/IVD/FAAH/UGT1A8/DECR1/ETFDH
cellular lipid catabolic process	45	3.98551e-20	1.67065e-17	1.43783e-17	PCK1/SLC27A2/HAO2/FABP1/CYP4F2/GBA3/ANGPTL3/PCK2/AKR1C3/ACADL/APOE/LIPC/FABP3/EHHADH/ACOX2/ACAT1/PHYH/HIBCH/CEL/PCCA/BDH2/DECR2/HADH/ECHS1/PECR/LIPG/ALDH3A2/GDPD3/ACADM/ECHDC2/ETFA/ADTRP/PCCB/AUH/MUT/ABHD6/ECI2/ECH1/GCDH/CRABP1/ACOX1/IVD/FAAH/DECR1/ETFDH
organic anion transport	67	2.40548e-19	9.24307e-17	7.95498e-17	ALB/SLC17A3/SLC7A9/SLC27A2/SLC3A1/FABP1/SLC22A6/SLC13A3/CYP4F2/SLC17A1/ACE2/SLC5A12/SLC22A8/AGT/SLC22A2/CA12/SLC10A2/SLC2A2/SLC22A11/ABAT/FOLR1/CA4/SLCO4C1/ABCB1/LRP2/SLC6A13/APOE/SLC16A4/FABP3/SLC4A4/AKR1C1/SLC22A5/SLC1A1/ABCC2/SLC38A1/NR1H4/SLC22A7/SLC2A3/SLC6A8/SLC7A7/AGXT/BDKRB2/OCA2/SLC22A4/MTTP/SLC6A12/TMEM30B/SLC25A10/MPC1/SLC22A3/SLC16A7/ABCC4/GLS/MPC2/PCTP/SLC9A3R1/SLC22A13/FOLR3/ACSL1/S…
coenzyme metabolic process	57	3.36159e-17	1.19233e-14	1.02617e-14	ALDOB/FMO1/GLYAT/CYP4F2/HMGCS2/BHMT2/OGDHL/PIPOX/SHMT1/PCK2/ALDH1L1/PPARGC1A/FTCD/FOLH1/FOLR1/ACSF2/DCXR/ACSM3/FBP1/GGH/RGN/VNN1/QPRT/ACAT1/ACSM5/SLC2A3/PCCA/GPD1/AHCY/ENTPD5/DHTKD1/SUCLG1/RBKS/QDPR/PKLR/ACOT13/MPC1/PCCB/CBFA2T3/ACOT11/PDSS2/MPC2/SLC22A13/ACSL1/PCBD1/PDSS1/NFS1/MLXIPL/SUCLG2/GCDH/SUCLA2/PEMT/PDPR/MTRR/SLC25A1/GAMT/DERA
fatty acid oxidation	28	4.33447e-16	1.42759e-13	1.22864e-13	SLC27A2/HAO2/FABP1/PPARGC1A/ACADL/FABP3/EHHADH/ACOX2/ACAT1/PHYH/HIBCH/BDH2/DECR2/HADH/ECHS1/PECR/ALDH3A2/ACADM/ECHDC2/ETFA/AUH/ECI2/ECH1/GCDH/ACOX1/IVD/DECR1/ETFDH
lipid oxidation	28	7.63556e-16	2.34717e-13	2.02008e-13	SLC27A2/HAO2/FABP1/PPARGC1A/ACADL/FABP3/EHHADH/ACOX2/ACAT1/PHYH/HIBCH/BDH2/DECR2/HADH/ECHS1/PECR/ALDH3A2/ACADM/ECHDC2/ETFA/AUH/ECI2/ECH1/GCDH/ACOX1/IVD/DECR1/ETFDH
lipid catabolic process	49	2.63078e-15	7.58157e-13	6.52502e-13	PCK1/SLC27A2/HAO2/FABP1/CYP4F2/GBA3/ANGPTL3/PCK2/AKR1C3/ACADL/APOE/LIPC/FABP3/EHHADH/ACOX2/ACAT1/PHYH/HIBCH/CEL/PCCA/BDH2/DECR2/CES2/HADH/HRASLS2/ECHS1/PECR/LIPG/ALDH3A2/GDPD3/HSD17B14/ACADM/ECHDC2/ETFA/ADTRP/PCCB/AUH/MUT/CYP46A1/ABHD6/ECI2/ECH1/GCDH/CRABP1/ACOX1/IVD/FAAH/DECR1/ETFDH
organic hydroxy compound metabolic process	63	2.90897e-15	7.89016e-13	6.7906e-13	PCK1/DIO1/PAH/RBP4/CUBN/SLC27A2/ADH1B/CYP4F2/HMGCS2/CRYM/DAO/KIT/ANGPTL3/HPN/PCK2/SLC34A1/ABAT/DDC/IMPA2/AKR1C3/TYRP1/MOXD1/LRP2/PSAT1/ACADL/NR4A2/APOE/ADH6/LIPC/ALDH1A1/EPHX2/AKR1C1/NR0B2/ACOX2/SORL1/ACAT1/MAOA/NR1H4/GOT1/CEL/GK/ALDH1B1/NUDT4/MAOB/ALDH2/OCA2/VDR/ADH1C/PECR/ALDH3A2/QDPR/CAT/TM7SF2/INPP5J/RETSAT/ALDH1A3/CYP46A1/PCBD1/FDX1/HAGH/SLC5A3/SRD5A1/BMP5
organic acid transport	47	1.28335e-14	3.11448e-12	2.68045e-12	ALB/SLC7A9/SLC27A2/SLC3A1/FABP1/SLC22A6/SLC13A3/CYP4F2/ACE2/SLC5A12/AGT/SLC10A2/ABAT/FOLR1/LRP2/SLC6A13/APOE/SLC16A4/FABP3/AKR1C1/SLC1A1/ABCC2/SLC38A1/NR1H4/SLC6A8/SLC7A7/AGXT/BDKRB2/OCA2/SLC6A12/SLC25A10/MPC1/SLC16A7/ABCC4/GLS/MPC2/SLC9A3R1/SLC22A13/FOLR3/ACSL1/SLC7A8/STK39/MAP2K6/KCNJ10/GOT2/SLC25A1/SLC43A1
carboxylic acid transport	47	1.28335e-14	3.11448e-12	2.68045e-12	ALB/SLC7A9/SLC27A2/SLC3A1/FABP1/SLC22A6/SLC13A3/CYP4F2/ACE2/SLC5A12/AGT/SLC10A2/ABAT/FOLR1/LRP2/SLC6A13/APOE/SLC16A4/FABP3/AKR1C1/SLC1A1/ABCC2/SLC38A1/NR1H4/SLC6A8/SLC7A7/AGXT/BDKRB2/OCA2/SLC6A12/SLC25A10/MPC1/SLC16A7/ABCC4/GLS/MPC2/SLC9A3R1/SLC22A13/FOLR3/ACSL1/SLC7A8/STK39/MAP2K6/KCNJ10/GOT2/SLC25A1/SLC43A1
cellular amino acid biosynthetic process	24	1.36076e-14	3.13724e-12	2.70004e-12	PAH/GATM/BHMT/BHMT2/UPB1/SHMT1/ABAT/FOLH1/ASPA/PSAT1/PHGDH/ASS1/ADI1/GOT1/AGXT/AHCY/CTH/GLS/SEPHS2/OAT/GLUD1/MTRR/GOT2/GAMT
dicarboxylic acid metabolic process	27	3.1572e-14	6.93231e-12	5.96624e-12	PCK1/SHMT1/PRODH2/PCK2/ALDH1L1/FTCD/FOLR1/ASPA/ALDH4A1/ASS1/QPRT/NR1H4/GOT1/PHYH/PRODH/SUCLG1/GLS/NIT2/L2HGDH/ALDH5A1/SUCLG2/OAT/SUCLA2/GRHPR/GLUD1/MTRR/GOT2
fatty acid beta-oxidation	22	1.16847e-13	2.44901e-11	2.10772e-11	SLC27A2/FABP1/ACADL/EHHADH/ACOX2/ACAT1/HIBCH/BDH2/DECR2/HADH/ECHS1/ACADM/ECHDC2/ETFA/AUH/ECI2/ECH1/GCDH/ACOX1/IVD/DECR1/ETFDH
lipid modification	43	1.61699e-13	3.24171e-11	2.78995e-11	SLC27A2/HAO2/EGF/FABP1/AGT/KIT/CYP3A7/PPARGC1A/KL/PLPPR1/IMPA2/ERBB3/ACADL/APOE/FABP3/EHHADH/EPHX2/ACOX2/ACAT1/CYP3A5/PHYH/HIBCH/BDH2/DECR2/HADH/ECHS1/PECR/ALDH3A2/ACADM/ECHDC2/ETFA/CYP2C8/AUH/PIK3C2G/INPP5J/ECI2/ECH1/GCDH/MET/ACOX1/IVD/DECR1/ETFDH
carboxylic acid biosynthetic process	53	5.58311e-13	1.07265e-10	9.23172e-11	PAH/ALDOB/SLC27A2/GATM/BHMT/EGF/ALDH8A1/BHMT2/OGDHL/UPB1/SHMT1/PPARGC1A/ABAT/FOLH1/ASPA/AKR1C3/ACSM3/FBP1/PSAT1/ACADL/RGN/PHGDH/LIPC/ASS1/GGTLC1/ADI1/ACOX2/NR1H4/ACSM5/GOT1/GPD1/AGXT/DECR2/AHCY/ENTPD5/DHTKD1/CTH/PECR/PKLR/GLS/CBFA2T3/ALDH1A3/CYP46A1/HACD3/SEPHS2/MLXIPL/OAT/SUCLA2/GLUD1/MTRR/PRKAB1/GOT2/GAMT
organic acid biosynthetic process	53	6.14197e-13	1.13283e-10	9.74957e-11	PAH/ALDOB/SLC27A2/GATM/BHMT/EGF/ALDH8A1/BHMT2/OGDHL/UPB1/SHMT1/PPARGC1A/ABAT/FOLH1/ASPA/AKR1C3/ACSM3/FBP1/PSAT1/ACADL/RGN/PHGDH/LIPC/ASS1/GGTLC1/ADI1/ACOX2/NR1H4/ACSM5/GOT1/GPD1/AGXT/DECR2/AHCY/ENTPD5/DHTKD1/CTH/PECR/PKLR/GLS/CBFA2T3/ALDH1A3/CYP46A1/HACD3/SEPHS2/MLXIPL/OAT/SUCLA2/GLUD1/MTRR/PRKAB1/GOT2/GAMT
drug catabolic process	28	1.28334e-12	2.27596e-10	1.95879e-10	PCK1/HPD/DPYS/PAH/PIPOX/DAO/HGD/PCK2/GLDC/MOXD1/CTSH/QPRT/FMO4/ACAT1/MAOA/CYP3A5/ASRGL1/GPX3/ALDH1B1/MAOB/ALDH2/BDH1/QDPR/CAT/OXCT1/CYP2C8/PCBD1/CYP2J2
alpha-amino acid biosynthetic process	19	5.4924e-12	9.37979e-10	8.07265e-10	GATM/BHMT/BHMT2/SHMT1/PSAT1/PHGDH/ASS1/ADI1/GOT1/AGXT/AHCY/CTH/GLS/SEPHS2/OAT/GLUD1/MTRR/GOT2/GAMT
sulfur compound metabolic process	47	7.72252e-12	1.27173e-09	1.09451e-09	LUM/GSTA1/NAT8/BHMT/GLYAT/DPEP1/HMGCS2/BHMT2/PIPOX/NOX4/ACSF2/ACPP/ACSM3/SULT1C2/GSTM3/ABCC2/GGTLC1/ADI1/ACAT1/MSRA/ACSM5/PCCA/AGXT/AHCY/SUCLG1/CTH/SLC25A10/ACOT13/MPC1/PCCB/ACOT11/MUT/MPC2/SUOX/ALDH5A1/ACSL1/NFS1/GSTM4/SUCLG2/GCDH/SUCLA2/PEMT/HAGH/PDPR/MTRR/SLC25A1/GAMT
antibiotic metabolic process	27	1.96815e-11	3.12936e-09	2.69326e-09	PCK1/ADH1B/DPEP1/OGDHL/PCK2/SLC34A1/FTCD/AKR1C3/ADH6/ALDH1A1/AKR1C1/ABCC2/ACO1/GPX3/ALDH1B1/MAOB/ALDH2/DHTKD1/SUCLG1/ADH1C/CAT/ALDH5A1/ACO2/SUCLG2/SUCLA2/SDHD/HDAC6
neurotransmitter metabolic process	27	2.34364e-11	3.60217e-09	3.10018e-09	DPYS/PAH/BHMT/GLYAT/UPB1/AGT/SLC22A2/SHMT1/GLDC/ABAT/ARG2/DDC/MOXD1/DDAH1/RGN/CLU/ASS1/BCHE/MAOA/AGXT/MAOB/GCHFR/PKD2/ALDH5A1/SLC44A4/ALDH9A1/SRD5A1
cellular response to xenobiotic stimulus	30	3.52455e-11	5.24249e-09	4.51191e-09	AOC1/PCK1/FMO1/GLYAT/DPEP1/CYP3A7/PCK2/PPARGC1A/AKR7A3/FMO3/SERPINF1/EPHX2/AKR1C1/CRYZ/NQO2/GSTM3/ABCC2/BCHE/CYP3A5/AOC3/BPHL/CES2/CYP2C8/CYP46A1/ACSL1/GSTM4/CYP2J2/SRD5A1/FECH/UGT1A8
cellular modified amino acid metabolic process	31	5.41605e-11	7.80419e-09	6.71661e-09	DIO1/GSTA1/NAT8/GATM/DPEP1/CRYM/BHMT2/PIPOX/SHMT1/HPN/ALDH1L1/FTCD/FOLH1/FOLR1/CKMT2/ALDH4A1/GGH/VNN1/ASS1/GSTM3/GGTLC1/SLC6A8/PRODH/AHCY/ALDH5A1/GSTM4/PEMT/HAGH/MTRR/GOT2/GAMT
glutamine family amino acid catabolic process	13	6.65644e-11	9.30086e-09	8.00471e-09	DAO/PRODH2/ARG2/ALDH4A1/DDAH1/GOT1/ASRGL1/PRODH/GLS/ALDH5A1/OAT/GLUD1/GOT2
anion transmembrane transport	37	9.12766e-11	1.23787e-08	1.06536e-08	SLC12A1/SLC7A9/SLC3A1/SLC22A6/SLC13A3/SLC17A1/SLC13A1/SLC5A12/SLC22A8/AGT/SLC34A1/SLC12A3/CLCNKB/ABCB1/LRP2/SLC4A4/SLC1A1/SLC38A1/SLC22A7/SLC6A8/SLC7A7/CLCN5/SLC37A4/SLC6A12/CLDN4/SLC25A10/MPC1/SLC16A7/MPC2/SLC12A6/SLC44A4/SLC7A8/STK39/KCNJ10/SLC25A1/SLC43A1/LRRC8D
glutamine family amino acid metabolic process	19	9.61699e-11	1.26697e-08	1.09041e-08	AGMAT/DAO/PRODH2/FTCD/ARG2/ALDH4A1/DDAH1/ASS1/NR1H4/GOT1/SLC7A7/ASRGL1/PRODH/GLS/NIT2/ALDH5A1/OAT/GLUD1/GOT2
cellular aldehyde metabolic process	19	2.05314e-10	2.62973e-08	2.26325e-08	ALDOB/ALDH8A1/PRODH2/AKR7A3/KHK/AKR1C3/ALDH4A1/ALDH1A1/AKR1C1/AGXT/RBKS/ALDH3A2/ALDH1A3/GRHPR/ALDH9A1/HAGH/BMP5/GOT2/DERA
alcohol metabolic process	41	2.4981e-10	3.03992e-08	2.61629e-08	PCK1/RBP4/CUBN/ADH1B/HMGCS2/ANGPTL3/PCK2/SLC34A1/IMPA2/AKR1C3/MOXD1/ACADL/APOE/ADH6/LIPC/ALDH1A1/EPHX2/NR0B2/SORL1/ACAT1/NR1H4/GOT1/CEL/GK/ALDH1B1/NUDT4/ALDH2/VDR/ADH1C/PECR/ALDH3A2/QDPR/CAT/TM7SF2/INPP5J/RETSAT/ALDH1A3/CYP46A1/PCBD1/FDX1/SLC5A3
sodium ion transport	33	2.50525e-10	3.03992e-08	2.61629e-08	SLC12A1/SLC17A3/SLC13A3/SLC17A1/SLC13A1/SLC5A12/SLC10A2/SERPINE2/SLC34A1/SLC12A3/PRSS8/SLC4A4/SLC22A5/SLC38A1/ATP1B1/SLC5A2/SLC6A8/SCNN1B/SLC22A4/ATP12A/ANK3/PTPN3/NEDD4L/PKD2/SCNN1A/KCNK1/SLC9A3R1/SCN2A/ATP1A1/STK39/SLC5A3/GLRX/ATP1B2
xenobiotic metabolic process	23	8.05434e-10	9.52271e-08	8.19564e-08	AOC1/FMO1/GLYAT/DPEP1/CYP3A7/AKR7A3/FMO3/EPHX2/AKR1C1/CRYZ/NQO2/GSTM3/BCHE/CYP3A5/AOC3/BPHL/CES2/CYP2C8/CYP46A1/ACSL1/GSTM4/CYP2J2/UGT1A8
aspartate family amino acid metabolic process	16	8.63109e-10	9.94949e-08	8.56295e-08	BHMT/CRYM/BHMT2/PIPOX/ASPA/ASS1/ADI1/MSRA/GOT1/ASRGL1/AHCY/CTH/NIT2/GCDH/MTRR/GOT2
anion homeostasis	15	1.03942e-09	1.16897e-07	1.00607e-07	SLC12A1/ANGPTL3/CA12/SLC34A1/SLC12A3/APOE/FABP3/ABCC2/NR1H4/GOT1/LIPG/SLC12A6/SLC9A3R1/MLXIPL/TFAP2B
monocarboxylic acid transport	25	9.45527e-09	1.03805e-06	8.93392e-07	ALB/SLC27A2/FABP1/CYP4F2/SLC5A12/SLC10A2/ABAT/SLC6A13/APOE/SLC16A4/FABP3/AKR1C1/ABCC2/NR1H4/BDKRB2/SLC6A12/MPC1/SLC16A7/ABCC4/MPC2/SLC9A3R1/SLC22A13/ACSL1/MAP2K6/GOT2
steroid metabolic process	37	1.02912e-08	1.10355e-06	9.49762e-07	HSD11B2/CUBN/SLC27A2/HMGCS2/AGT/KIT/CYP3A7/ANGPTL3/SERPINA6/PPARGC1A/AKR1C3/LRP2/ACADL/TFCP2L1/APOE/LIPC/EPHX2/AKR1C1/NR0B2/ACOX2/SORL1/ACAT1/NR1H4/CYP3A5/CEL/VDR/HSD17B14/CAT/CYP2C8/TM7SF2/CYP46A1/ATP1A1/DHRS11/FDX1/SRD5A1/BMP5/UGT1A8
drug transmembrane transport	17	1.74035e-08	1.82381e-06	1.56965e-06	SLC17A3/SLC47A1/SLC13A3/AGT/ABCA8/SLC22A2/SLC22A18/ABCB1/LRP2/SLC22A5/SLC1A1/ABCC2/SLC6A8/SLC25A10/SLC22A3/KCNJ10/SLC25A1
kidney epithelium development	23	1.78199e-08	1.82595e-06	1.57149e-06	CALB1/UMOD/EPCAM/AGT/TACSTD2/SDC1/PROM1/GPC3/ARG2/CD24/SLIT2/SFRP1/ACAT1/HNF1B/SALL1/SIM1/CAT/PKD2/PAX2/LHX1/TFAP2B/HOXD11/GLI3
protein homotetramerization	17	2.13238e-08	2.13748e-06	1.83961e-06	DPYS/SHMT1/ACPP/DCXR/FBP1/ACADL/CRYZ/GPX3/CTH/CAT/ACOT13/GLS/PKD2/ALDH1A3/ALDH5A1/PCBD1/DECR1
renal system development	34	2.45252e-08	2.40608e-06	2.07078e-06	CALB1/UMOD/RBP4/EPCAM/AGT/TACSTD2/RIDA/SDC1/AQP2/PROM1/EMX2/SLC34A1/GPC3/ARG2/CD24/RGN/SERPINF1/CTSH/SLIT2/SFRP1/ACAT1/HNF1B/KCNJ8/SALL1/SIM1/CAT/PKD2/PRKX/PAX2/TFAP2A/LHX1/TFAP2B/HOXD11/GLI3
sulfur amino acid metabolic process	12	2.59275e-08	2.49066e-06	2.14357e-06	BHMT/DPEP1/BHMT2/NOX4/ADI1/MSRA/AGXT/AHCY/CTH/MUT/NFS1/MTRR
excretion	15	4.26774e-08	4.01603e-06	3.45637e-06	UMOD/ATP6V0A4/KCNJ1/AGT/AQP2/KCNK5/SLC22A18/CLCNKB/STC1/ATP6V1B1/SCNN1B/CLCN5/NEDD4L/SLC9A3R1/GRHPR
urogenital system development	36	5.01538e-08	4.62519e-06	3.98063e-06	CALB1/UMOD/RBP4/EPCAM/AGT/TACSTD2/RIDA/SDC1/AQP2/PROM1/EMX2/SLC34A1/GPC3/ARG2/CD24/RGN/SERPINF1/CTSH/SLIT2/SFRP1/ACAT1/HNF1B/KCNJ8/SALL1/EAF2/SIM1/CAT/PKD2/PRKX/PAX2/TFAP2A/LHX1/SRD5A1/TFAP2B/HOXD11/GLI3
glutamate metabolic process	11	5.27496e-08	4.76919e-06	4.10456e-06	PRODH2/FTCD/ALDH4A1/NR1H4/GOT1/PRODH/GLS/ALDH5A1/OAT/GLUD1/GOT2
ammonium ion metabolic process	27	6.23132e-08	5.5255e-06	4.75548e-06	BBOX1/AGMAT/BHMT/DAO/SHMT1/ABAT/DDC/AKR1C3/MOXD1/ACADL/NR4A2/LIPC/FABP3/AKR1C1/SLC22A5/BCHE/MAOA/MAOB/HRASLS2/SLC22A4/GDPD3/ACADM/PCTP/SLC44A4/PEMT/ALDH9A1/SRD5A1
kidney development	32	6.59712e-08	5.73949e-06	4.93965e-06	CALB1/UMOD/EPCAM/AGT/TACSTD2/RIDA/SDC1/AQP2/PROM1/SLC34A1/GPC3/ARG2/CD24/RGN/SERPINF1/CTSH/SLIT2/SFRP1/ACAT1/HNF1B/KCNJ8/SALL1/SIM1/CAT/PKD2/PRKX/PAX2/TFAP2A/LHX1/TFAP2B/HOXD11/GLI3
isoprenoid metabolic process	21	7.58434e-08	6.47619e-06	5.57368e-06	RBP4/ALDH8A1/APOM/HMGCS2/SDC1/GPC3/AKR1C3/LRP2/APOE/ALDH1A1/AKR1C1/PHYH/PECR/ALDH3A2/RETSAT/ALDH1A3/PDSS2/PDSS1/CRABP1/SRD5A1/UGT1A8
fatty acid beta-oxidation using acyl-CoA dehydrogenase	8	8.58343e-08	7.19603e-06	6.19321e-06	ACADL/ACOX2/ACADM/ETFA/GCDH/ACOX1/IVD/ETFDH
potassium ion import	12	9.07767e-08	7.35245e-06	6.32783e-06	SLC12A1/KCNJ1/KCNJ15/KCNJ16/SLC12A3/ATP1B1/KCNJ8/ATP12A/SLC12A6/ATP1A1/KCNJ10/ATP1B2
sodium ion homeostasis	13	9.08891e-08	7.35245e-06	6.32783e-06	SLC12A1/C7/CYP4F2/AGT/SLC12A3/ATP1B1/SCNN1B/ATP12A/NEDD4L/SCNN1A/ATP1A1/TFAP2B/ATP1B2
ureteric bud development	18	9.35064e-08	7.43376e-06	6.3978e-06	CALB1/EPCAM/AGT/TACSTD2/SDC1/GPC3/ARG2/SLIT2/SFRP1/HNF1B/SALL1/SIM1/CAT/PKD2/PAX2/LHX1/HOXD11/GLI3
neurotransmitter biosynthetic process	18	1.10142e-07	8.13209e-06	6.99882e-06	PAH/UPB1/AGT/SLC22A2/SHMT1/ABAT/ARG2/DDC/MOXD1/DDAH1/RGN/CLU/ASS1/AGXT/GCHFR/PKD2/SLC44A4/ALDH9A1
mesonephric epithelium development	18	1.10142e-07	8.13209e-06	6.99882e-06	CALB1/EPCAM/AGT/TACSTD2/SDC1/GPC3/ARG2/SLIT2/SFRP1/HNF1B/SALL1/SIM1/CAT/PKD2/PAX2/LHX1/HOXD11/GLI3
mesonephric tubule development	18	1.10142e-07	8.13209e-06	6.99882e-06	CALB1/EPCAM/AGT/TACSTD2/SDC1/GPC3/ARG2/SLIT2/SFRP1/HNF1B/SALL1/SIM1/CAT/PKD2/PAX2/LHX1/HOXD11/GLI3
regulation of blood coagulation	16	1.12832e-07	8.13209e-06	6.99882e-06	PLG/KNG1/APOH/SERPINE2/ABAT/HRG/APOE/PROZ/SERPINF2/PROC/F2RL1/ADTRP/F11/SERPINC1/VTN/DMTN
regulation of hemostasis	16	1.12832e-07	8.13209e-06	6.99882e-06	PLG/KNG1/APOH/SERPINE2/ABAT/HRG/APOE/PROZ/SERPINF2/PROC/F2RL1/ADTRP/F11/SERPINC1/VTN/DMTN
negative regulation of blood coagulation	13	1.17357e-07	8.13209e-06	6.99882e-06	PLG/KNG1/APOH/SERPINE2/ABAT/HRG/APOE/PROZ/SERPINF2/PROC/ADTRP/F11/VTN
negative regulation of hemostasis	13	1.17357e-07	8.13209e-06	6.99882e-06	PLG/KNG1/APOH/SERPINE2/ABAT/HRG/APOE/PROZ/SERPINF2/PROC/ADTRP/F11/VTN
organic acid transmembrane transport	20	1.18163e-07	8.13209e-06	6.99882e-06	SLC7A9/SLC3A1/SLC13A3/SLC5A12/AGT/LRP2/SLC1A1/SLC38A1/SLC6A8/SLC7A7/SLC6A12/SLC25A10/MPC1/SLC16A7/MPC2/SLC7A8/STK39/KCNJ10/SLC25A1/SLC43A1
carboxylic acid transmembrane transport	20	1.18163e-07	8.13209e-06	6.99882e-06	SLC7A9/SLC3A1/SLC13A3/SLC5A12/AGT/LRP2/SLC1A1/SLC38A1/SLC6A8/SLC7A7/SLC6A12/SLC25A10/MPC1/SLC16A7/MPC2/SLC7A8/STK39/KCNJ10/SLC25A1/SLC43A1
hormone metabolic process	28	1.42643e-07	9.55819e-06	8.22618e-06	HSD11B2/DIO1/RBP4/ALDH8A1/ACE2/CRYM/AGT/SERPINA6/HPN/PPARGC1A/AKR1C3/ALDH1A1/AKR1C1/BACE2/PCSK1N/VDR/HSD17B14/RETSAT/ALDH1A3/ATP1A1/DHRS11/SLC44A4/FDX1/ALDH9A1/CRABP1/SRD5A1/BMP5/UGT1A8
ketone body metabolic process	7	1.43031e-07	9.55819e-06	8.22618e-06	HMGCS2/TYRP1/ACAT1/BDH2/BDH1/ACSS3/OXCT1
amino-acid betaine metabolic process	8	1.5619e-07	1.02885e-05	8.85468e-06	BBOX1/BHMT/SHMT1/ACADL/SLC22A5/SLC22A4/ACADM/ALDH9A1
sodium-independent organic anion transport	11	1.99945e-07	1.2794e-05	1.1011e-05	ALB/SLC22A6/SLC22A8/SLC22A2/SLC22A11/SLCO4C1/SLC22A5/SLC22A7/SLC22A4/SLC22A3/SLC22A13
response to xenobiotic stimulus	32	2.01849e-07	1.2794e-05	1.1011e-05	AOC1/PCK1/FMO1/GLYAT/DPEP1/CYP3A7/PCK2/PPARGC1A/ABAT/AKR7A3/NR4A2/FMO3/SERPINF1/EPHX2/AKR1C1/CRYZ/NQO2/GSTM3/ABCC2/BCHE/CYP3A5/AOC3/BPHL/CES2/CYP2C8/CYP46A1/ACSL1/GSTM4/CYP2J2/SRD5A1/FECH/UGT1A8
response to metal ion	36	2.02551e-07	1.2794e-05	1.1011e-05	AOC1/DPEP1/SDC1/KIT/AQP2/PPARGC1A/SLC34A1/MT1G/ABAT/KHK/CAPN3/MT1X/AKR1C3/FBP1/GGH/SERPINF1/ABCC2/ACO1/CHP2/MT1F/MAOB/KCNMB2/CDH1/QDPR/CAT/PKLR/ANK3/NEDD4L/PKD2/PLN/SOD3/TFAP2A/TESMIN/TFAP2B/DMTN/FECH
mesonephros development	18	2.07382e-07	1.29221e-05	1.11213e-05	CALB1/EPCAM/AGT/TACSTD2/SDC1/GPC3/ARG2/SLIT2/SFRP1/HNF1B/SALL1/SIM1/CAT/PKD2/PAX2/LHX1/HOXD11/GLI3
acyl-CoA metabolic process	18	2.41643e-07	1.46607e-05	1.26176e-05	GLYAT/HMGCS2/PIPOX/ACSF2/ACSM3/ACAT1/ACSM5/SUCLG1/ACOT13/MPC1/ACOT11/MPC2/ACSL1/SUCLG2/GCDH/SUCLA2/PDPR/SLC25A1
thioester metabolic process	18	2.41643e-07	1.46607e-05	1.26176e-05	GLYAT/HMGCS2/PIPOX/ACSF2/ACSM3/ACAT1/ACSM5/SUCLG1/ACOT13/MPC1/ACOT11/MPC2/ACSL1/SUCLG2/GCDH/SUCLA2/PDPR/SLC25A1
tricarboxylic acid metabolic process	11	2.70841e-07	1.62188e-05	1.39586e-05	OGDHL/SLC34A1/ASS1/ACO1/DHTKD1/SUCLG1/ACO2/SUCLG2/SUCLA2/SDHD/GLUD1
carnitine metabolic process	7	2.98698e-07	1.76577e-05	1.51969e-05	BBOX1/SHMT1/ACADL/SLC22A5/SLC22A4/ACADM/ALDH9A1
regulation of coagulation	16	3.31573e-07	1.93529e-05	1.6656e-05	PLG/KNG1/APOH/SERPINE2/ABAT/HRG/APOE/PROZ/SERPINF2/PROC/F2RL1/ADTRP/F11/SERPINC1/VTN/DMTN
negative regulation of coagulation	13	3.83885e-07	2.21262e-05	1.90427e-05	PLG/KNG1/APOH/SERPINE2/ABAT/HRG/APOE/PROZ/SERPINF2/PROC/ADTRP/F11/VTN
serine family amino acid metabolic process	11	4.82019e-07	2.74394e-05	2.36155e-05	GLYAT/DAO/SHMT1/GLDC/PSAT1/PHGDH/AGXT/AHCY/CTH/SEPHS2/MTRR
diterpenoid metabolic process	17	4.98573e-07	2.80356e-05	2.41286e-05	RBP4/ALDH8A1/APOM/SDC1/GPC3/AKR1C3/LRP2/APOE/ALDH1A1/AKR1C1/PECR/ALDH3A2/RETSAT/ALDH1A3/CRABP1/SRD5A1/UGT1A8
inorganic anion transport	24	5.09609e-07	2.83109e-05	2.43656e-05	SLC12A1/SLC17A3/SLC22A6/SLC17A1/SLC13A1/SLC22A8/SLC22A11/SLC34A1/SLC12A3/CLCNKB/ABCB1/SLC4A4/SLC1A1/ABCC6/ABCC2/SLC22A7/CLCN5/SLC37A4/CLDN4/SLC25A10/ABCC4/SLC12A6/SLC22A13/LRRC8D
homocysteine metabolic process	7	5.75815e-07	3.14833e-05	2.70959e-05	BHMT/DPEP1/NOX4/AHCY/CTH/MUT/MTRR
terpenoid metabolic process	18	5.80369e-07	3.14833e-05	2.70959e-05	RBP4/ALDH8A1/APOM/HMGCS2/SDC1/GPC3/AKR1C3/LRP2/APOE/ALDH1A1/AKR1C1/PECR/ALDH3A2/RETSAT/ALDH1A3/CRABP1/SRD5A1/UGT1A8
drug transport	25	6.27681e-07	3.36539e-05	2.8964e-05	SLC17A3/CUBN/SLC47A1/SLC13A3/AGT/ABCA8/SLC22A2/ABAT/SLC22A18/FOLR1/ABCB1/LRP2/SLC22A5/SLC1A1/ABCC2/SLC6A8/SLC25A10/SLC22A3/IPCEF1/SLC22A13/FOLR3/SLC44A4/SLC15A2/KCNJ10/SLC25A1
organic cation transport	11	8.26826e-07	4.35701e-05	3.74983e-05	RHCG/SLC47A1/SLC22A2/SLC22A18/SLC22A5/RHBG/SLC22A4/SLC22A3/SLC22A13/SLC44A4/SLC7A8
sodium ion transmembrane transport	21	8.31526e-07	4.35701e-05	3.74983e-05	SLC12A1/SLC17A3/SLC17A1/SLC13A1/SLC34A1/SLC12A3/ATP1B1/SCNN1B/ATP12A/ANK3/PTPN3/NEDD4L/PKD2/SCNN1A/KCNK1/SLC9A3R1/SCN2A/ATP1A1/STK39/GLRX/ATP1B2
nephron tubule development	16	1.19832e-06	6.20836e-05	5.34317e-05	CALB1/UMOD/AGT/TACSTD2/PROM1/GPC3/CD24/ACAT1/HNF1B/SALL1/PKD2/PAX2/LHX1/TFAP2B/HOXD11/GLI3
negative regulation of wound healing	14	1.38424e-06	7.0919e-05	6.10359e-05	PLG/KNG1/APOH/SERPINE2/ABAT/HRG/APOE/PROZ/SERPINF2/PROC/EPPK1/ADTRP/F11/VTN
renal tubule development	16	1.61349e-06	8.1756e-05	7.03626e-05	CALB1/UMOD/AGT/TACSTD2/PROM1/GPC3/CD24/ACAT1/HNF1B/SALL1/PKD2/PAX2/LHX1/TFAP2B/HOXD11/GLI3
carbohydrate catabolic process	23	1.68548e-06	8.44757e-05	7.27033e-05	ALDOB/MGAM/GBA3/OGDHL/PPARGC1A/KHK/DCXR/TREH/FBP1/CRYL1/ALDH1A1/GPD1/GK/ENTPD5/DHTKD1/RBKS/PKLR/CBFA2T3/FUT6/ENOSF1/MLXIPL/AGL/DERA
potassium ion homeostasis	9	1.75142e-06	8.68363e-05	7.4735e-05	SLC12A1/SLC12A3/ATP1B1/ATP12A/SLC12A6/ATP1A1/KCNJ10/TFAP2B/ATP1B2
electron transport chain	23	1.85774e-06	9.11283e-05	7.84289e-05	AOX1/PPARGC1A/GLDC/AKR7A3/NOX4/ALDH4A1/PHGDH/NQO2/GPD1/MAOB/ALDH2/QDPR/ETFA/P4HA2/ALDH5A1/FDX1/SDHD/GLRX/SRD5A1/UQCR10/COX6A2/NDUFS1/ETFDH
pteridine-containing compound metabolic process	10	1.91547e-06	9.29709e-05	8.00146e-05	PIPOX/SHMT1/ALDH1L1/FTCD/FOLH1/FOLR1/GGH/QDPR/PCBD1/MTRR
L-phenylalanine metabolic process	6	2.0188e-06	9.30869e-05	8.01145e-05	HPD/PAH/HGD/ASRGL1/QDPR/PCBD1
L-phenylalanine catabolic process	6	2.0188e-06	9.30869e-05	8.01145e-05	HPD/PAH/HGD/ASRGL1/QDPR/PCBD1
cellular ketone body metabolic process	6	2.0188e-06	9.30869e-05	8.01145e-05	HMGCS2/ACAT1/BDH2/BDH1/ACSS3/OXCT1
erythrose 4-phosphate/phosphoenolpyruvate family amino acid metabolic process	6	2.0188e-06	9.30869e-05	8.01145e-05	HPD/PAH/HGD/ASRGL1/QDPR/PCBD1
erythrose 4-phosphate/phosphoenolpyruvate family amino acid catabolic process	6	2.0188e-06	9.30869e-05	8.01145e-05	HPD/PAH/HGD/ASRGL1/QDPR/PCBD1
regulation of neurotransmitter levels	32	2.13793e-06	9.76038e-05	8.40019e-05	DPYS/PAH/BHMT/GLYAT/UPB1/AGT/SLC22A2/SHMT1/GLDC/ABAT/ARG2/DDC/MOXD1/DDAH1/RGN/CLU/SLC1A1/ASS1/BCHE/SLC38A1/MAOA/AGXT/MAOB/SLC22A3/GCHFR/PKD2/SYT13/ALDH5A1/SLC44A4/ALDH9A1/KCNJ10/SRD5A1
short-chain fatty acid metabolic process	7	2.92231e-06	0.000132106	0.000113696	PCK1/PCK2/TYRP1/PCCA/PCCB/MUT/ALDH5A1
cofactor biosynthetic process	31	2.99656e-06	0.000134147	0.000115453	ALDOB/OGDHL/PPARGC1A/FBP1/PSAT1/RGN/QPRT/ACAT1/GPD1/BDH2/ENTPD5/MAOB/DHTKD1/QDPR/PKLR/MPC1/CBFA2T3/PDSS2/MPC2/SLC22A13/ACSL1/PCBD1/PDSS1/NFS1/MLXIPL/GCDH/SUCLA2/HAGH/PDPR/SLC25A1/FECH
regulation of wound healing	19	3.08146e-06	0.000136621	0.000117582	PLG/KNG1/APOH/SERPINE2/ABAT/CAPN3/HRG/APOE/VIL1/PROZ/SERPINF2/PROC/F2RL1/EPPK1/ADTRP/F11/SERPINC1/VTN/DMTN
response to steroid hormone	37	3.28592e-06	0.000144299	0.00012419	PCK1/HSD11B2/NR4A1/SDC1/PCK2/PPARGC1A/AKR1C3/NR4A2/ESRRG/STC1/SERPINF1/SLIT2/ABCC2/BCHE/NR0B2/SFRP1/NR1H4/GOT1/AIFM1/AGXT/ZFP36/MAOB/VDR/PAQR5/ADTRP/CLDN4/IL6/NR1I3/ATP1A1/NR2F1/DSG2/SRD5A1/AGL/HDAC6/THRB/FECH/DAB2
ethanol oxidation	6	3.89457e-06	0.000169414	0.000145805	ADH1B/ADH6/ALDH1A1/ALDH1B1/ALDH2/ADH1C
fatty acid derivative metabolic process	21	4.10291e-06	0.000176809	0.000152169	CYP4F2/DPEP1/HMGCS2/AKR1C3/TYRP1/EPHX2/AKR1C1/GGTLC1/ACAT1/BDH2/CES2/BDH1/ACSS3/OXCT1/CYP2C8/ACSL1/GCDH/CYP2J2/ACOX1/SLC25A1/FAAH
vitamin metabolic process	19	4.30329e-06	0.000183727	0.000158123	CUBN/CYP4F2/SHMT1/AOX1/ALDH1L1/FOLR1/ACPP/AKR1C3/LRP2/PSAT1/RGN/VNN1/SLC2A3/PCCA/VDR/PCCB/MUT/CRABP1/MTRR
cellular sodium ion homeostasis	7	4.60961e-06	0.000191486	0.000164801	C7/AGT/ATP1B1/ATP12A/NEDD4L/ATP1A1/ATP1B2
dicarboxylic acid catabolic process	7	4.60961e-06	0.000191486	0.000164801	ALDH1L1/ASPA/QPRT/GOT1/ALDH5A1/GLUD1/GOT2
modified amino acid transport	7	4.60961e-06	0.000191486	0.000164801	SLC7A9/SLC3A1/FOLR1/LRP2/SLC6A8/SLC9A3R1/FOLR3
primary alcohol metabolic process	12	4.78266e-06	0.0001969	0.000169461	RBP4/ADH1B/AKR1C3/ADH6/ALDH1A1/ALDH1B1/ALDH2/ADH1C/PECR/ALDH3A2/RETSAT/ALDH1A3
protein tetramerization	20	4.96917e-06	0.000201656	0.000173553	DPYS/SHMT1/ACPP/DCXR/FBP1/ACADL/CRYZ/GPX3/CTH/CAT/ACOT13/GLS/PKD2/ALDH1A3/PDSS2/TRPM3/ALDH5A1/PCBD1/PDSS1/DECR1
gland development	39	4.98563e-06	0.000201656	0.000173553	PCK1/SERPINA5/EGF/HPN/PCK2/SERPINE2/MST1L/RGN/TFCP2L1/SERPINF1/SFRP1/ACAT1/HNF1B/PROC/WLS/SALL1/VDR/EAF2/CDH1/QDPR/ELF5/PTPN3/PKD2/MST1/SERPINC1/ALDH1A3/SLC9A3R1/ESRP2/ACO2/MET/IRF6/HOXD9/VTN/SRD5A1/IGSF3/ASH1L/NFIB/THRB/GLI3
monovalent inorganic anion homeostasis	8	5.15805e-06	0.000206815	0.000177994	SLC12A1/CA12/SLC34A1/SLC12A3/ABCC2/SLC12A6/SLC9A3R1/TFAP2B
regulation of microvillus organization	6	6.97675e-06	0.000277326	0.000238678	USH1C/RAP1GAP/PLS1/VIL1/CDHR5/CDHR2
cholesterol homeostasis	13	7.77221e-06	0.000303709	0.000261385	APOM/ANGPTL3/ACSM3/CD24/APOE/LIPC/FABP3/EPHX2/AKR1C1/NR1H4/VDR/LIPG/NR1I3
sterol homeostasis	13	7.77221e-06	0.000303709	0.000261385	APOM/ANGPTL3/ACSM3/CD24/APOE/LIPC/FABP3/EPHX2/AKR1C1/NR1H4/VDR/LIPG/NR1I3
intestinal absorption	9	9.85533e-06	0.000381761	0.00032856	FABP1/SLC2A2/AKR1C1/PLS1/VIL1/CEL/SLC2A5/ACO1/VDR
monovalent inorganic cation homeostasis	20	9.93523e-06	0.000381761	0.00032856	SLC12A1/RHCG/C7/ATP6V0A4/CYP4F2/AGT/SLC12A3/SLC4A4/ATP6V1B1/ATP1B1/SCNN1B/ATP12A/ATP6V0E2/NEDD4L/SCNN1A/SLC12A6/ATP1A1/KCNJ10/TFAP2B/ATP1B2
lipid homeostasis	17	1.02138e-05	0.000389221	0.00033498	APOM/ANGPTL3/ACSM3/CD24/APOE/LIPC/FABP3/EPHX2/AKR1C1/ACOX2/NR1H4/GOT1/VDR/LIPG/NR1I3/MLXIPL/ACOX1
methionine metabolic process	7	1.04344e-05	0.000394369	0.000339411	BHMT/BHMT2/ADI1/MSRA/AHCY/CTH/MTRR
negative regulation of response to wounding	14	1.06465e-05	0.000399114	0.000343494	PLG/KNG1/APOH/SERPINE2/ABAT/HRG/APOE/PROZ/SERPINF2/PROC/EPPK1/ADTRP/F11/VTN
nephron epithelium development	16	1.17022e-05	0.000435151	0.000374509	CALB1/UMOD/AGT/TACSTD2/PROM1/GPC3/CD24/ACAT1/HNF1B/SALL1/PKD2/PAX2/LHX1/TFAP2B/HOXD11/GLI3
monosaccharide biosynthetic process	14	1.22349e-05	0.000451322	0.000388427	PCK1/RBP4/ALDOB/PCK2/PPARGC1A/FBP1/RGN/GOT1/GPD1/SLC37A4/SLC25A10/MST1/GOT2/SLC25A1
organic hydroxy compound catabolic process	12	1.3674e-05	0.000500402	0.000430667	CYP4F2/IMPA2/AKR1C3/MOXD1/APOE/MAOA/CEL/GK/ALDH1B1/MAOB/ALDH2/CYP46A1
pyridine-containing compound metabolic process	21	1.38359e-05	0.000502343	0.000432337	ALDOB/FMO1/OGDHL/AOX1/PCK2/PPARGC1A/DCXR/FBP1/PSAT1/QPRT/GPD1/ENTPD5/DHTKD1/RBKS/PKLR/MPC1/CBFA2T3/MPC2/SLC22A13/MLXIPL/DERA
branched-chain amino acid catabolic process	7	1.50885e-05	0.000543539	0.000467793	ALDH6A1/ACAT1/ACADSB/HIBCH/AUH/ACAD8/IVD
gluconeogenesis	13	1.66167e-05	0.000593949	0.000511178	PCK1/RBP4/ALDOB/PCK2/PPARGC1A/FBP1/GOT1/GPD1/SLC37A4/SLC25A10/MST1/GOT2/SLC25A1
negative regulation of peptidase activity	27	1.7527e-05	0.000621669	0.000535034	SERPINA5/FABP1/WFDC2/DPEP1/SPINK1/KNG1/AGT/SERPINA6/SERPINE2/GPC3/HRG/SERPINF1/VIL1/PCSK1N/SORL1/SERPINF2/SERPINA4/AMBP/PEBP1/SERPINC1/BIN1/SPINT1/PAX2/LAMTOR5/C5/VTN/TFAP2B
lipid transport	32	1.9956e-05	0.000698089	0.000600805	ALB/SERPINA5/RBP4/SLC27A2/EGF/FABP1/APOM/CYP4F2/AGT/ABCA8/APOH/SLC10A2/ABCB1/APOE/CLU/LIPC/FABP3/AKR1C1/ABCC2/SORL1/NR1H4/CEL/BDKRB2/LIPG/MTTP/TMEM30B/ABCC4/PCTP/ACSL1/MAP2K6/APOO/GOT2
negative regulation of endopeptidase activity	26	1.99843e-05	0.000698089	0.000600805	SERPINA5/FABP1/WFDC2/DPEP1/SPINK1/KNG1/AGT/SERPINA6/SERPINE2/HRG/SERPINF1/VIL1/PCSK1N/SORL1/SERPINF2/SERPINA4/AMBP/PEBP1/SERPINC1/BIN1/SPINT1/PAX2/LAMTOR5/C5/VTN/TFAP2B
retinoid metabolic process	14	2.08813e-05	0.000723939	0.000623052	RBP4/ALDH8A1/APOM/SDC1/GPC3/AKR1C3/LRP2/APOE/ALDH1A1/AKR1C1/RETSAT/ALDH1A3/CRABP1/UGT1A8
aspartate family amino acid catabolic process	7	2.13341e-05	0.000734115	0.00063181	CRYM/PIPOX/ASPA/GOT1/ASRGL1/GCDH/GOT2
lipid localization	34	2.249e-05	0.000768158	0.000661109	ALB/SERPINA5/RBP4/SLC27A2/EGF/FABP1/APOM/CYP4F2/AGT/ABCA8/APOH/ANGPTL3/SLC10A2/ABCB1/APOE/CLU/LIPC/FABP3/AKR1C1/ABCC2/SORL1/NR1H4/CEL/BDKRB2/LIPG/MTTP/TMEM30B/IL6/ABCC4/PCTP/ACSL1/MAP2K6/APOO/GOT2
tricarboxylic acid cycle	8	2.31824e-05	0.000785984	0.000676451	OGDHL/ACO1/DHTKD1/SUCLG1/ACO2/SUCLG2/SUCLA2/SDHD
retina morphogenesis in camera-type eye	10	2.37175e-05	0.000793363	0.000682801	CALB1/RBP4/EGF/PROM1/USH1C/TSPAN12/TFAP2A/LHX1/TFAP2B/NECTIN3
water-soluble vitamin metabolic process	14	2.37441e-05	0.000793363	0.000682801	CUBN/SHMT1/AOX1/ALDH1L1/FOLR1/ACPP/PSAT1/RGN/VNN1/SLC2A3/PCCA/PCCB/MUT/MTRR
hexose biosynthetic process	13	2.53953e-05	0.00084243	0.000725031	PCK1/RBP4/ALDOB/PCK2/PPARGC1A/FBP1/GOT1/GPD1/SLC37A4/SLC25A10/MST1/GOT2/SLC25A1
organic hydroxy compound biosynthetic process	25	2.61176e-05	0.000860201	0.000740325	PCK1/PAH/SLC27A2/HMGCS2/DAO/PCK2/DDC/IMPA2/AKR1C3/TYRP1/MOXD1/PSAT1/NR4A2/APOE/ACOX2/ACAT1/NR1H4/GOT1/OCA2/VDR/QDPR/TM7SF2/CYP46A1/PCBD1/BMP5
cellular respiration	21	2.73603e-05	0.000894739	0.00077005	OGDHL/PPARGC1A/ACO1/GPD1/DHTKD1/SUCLG1/CAT/ETFA/CISD1/CBFA2T3/ALDH5A1/ACO2/SUCLG2/SUCLA2/SDHD/UQCR10/COX6A2/NDUFS1/FASTKD3/PRDM16/ETFDH
aspartate family amino acid biosynthetic process	7	2.95657e-05	0.000960052	0.000826262	BHMT/BHMT2/ADI1/GOT1/CTH/MTRR/GOT2
coenzyme biosynthetic process	25	3.00359e-05	0.000964095	0.000829741	ALDOB/OGDHL/PPARGC1A/FBP1/RGN/QPRT/ACAT1/GPD1/ENTPD5/DHTKD1/QDPR/PKLR/MPC1/CBFA2T3/PDSS2/MPC2/SLC22A13/ACSL1/PCBD1/PDSS1/NFS1/MLXIPL/GCDH/PDPR/SLC25A1
folic acid-containing compound metabolic process	8	3.01084e-05	0.000964095	0.000829741	PIPOX/SHMT1/ALDH1L1/FTCD/FOLH1/FOLR1/GGH/MTRR
monosaccharide metabolic process	27	3.18378e-05	0.00101244	0.000871349	PCK1/RBP4/ALDOB/PCK2/PPARGC1A/KHK/DCXR/FBP1/RGN/CRYL1/ALDH1A1/GOT1/SLC2A3/GPD1/SLC37A4/RBKS/PKLR/SLC25A10/FUT6/MST1/ALDH5A1/FGGY/TFAP2B/GCGR/GOT2/SLC25A1/UGT1A8
digestive system process	14	3.45067e-05	0.0010898	0.000937926	RBP4/FABP1/PBLD/SLC2A2/AKR1C1/SLC22A5/PLS1/VIL1/PTGER3/CEL/SLC2A5/ACO1/VDR/STK39
detoxification	16	3.5796e-05	0.00112283	0.000966351	ALB/GSTA1/FABP1/APOM/MT1G/FBLN5/MT1X/RGN/APOE/GSTM3/ABCC2/GPX3/MT1F/CAT/IPCEF1/SOD3
cellular response to steroid hormone stimulus	26	3.67496e-05	0.00114495	0.000985392	PCK1/NR4A1/PCK2/PPARGC1A/AKR1C3/NR4A2/ESRRG/STC1/SERPINF1/ABCC2/NR0B2/SFRP1/NR1H4/AIFM1/ZFP36/VDR/PAQR5/ADTRP/NR1I3/ATP1A1/NR2F1/SRD5A1/HDAC6/THRB/FECH/DAB2
oxidoreduction coenzyme metabolic process	21	3.78232e-05	0.00117049	0.00100737	ALDOB/FMO1/OGDHL/PCK2/PPARGC1A/DCXR/FBP1/QPRT/GPD1/ENTPD5/DHTKD1/RBKS/PKLR/MPC1/CBFA2T3/PDSS2/MPC2/SLC22A13/PDSS1/MLXIPL/DERA
phenol-containing compound metabolic process	14	3.89406e-05	0.00119703	0.00103022	DIO1/PAH/CRYM/DAO/HPN/ABAT/DDC/TYRP1/MOXD1/NR4A2/MAOA/MAOB/OCA2/SRD5A1
branched-chain amino acid metabolic process	7	4.02408e-05	0.00122073	0.00105061	ALDH6A1/ACAT1/ACADSB/HIBCH/AUH/ACAD8/IVD
microvillus organization	7	4.02408e-05	0.00122073	0.00105061	USH1C/RAP1GAP/PLS1/VIL1/CDHR5/SLC9A3R1/CDHR2
response to corticosteroid	19	4.06363e-05	0.00122467	0.001054	PCK1/HSD11B2/SDC1/PCK2/AKR1C3/STC1/SERPINF1/SLIT2/ABCC2/BCHE/GOT1/AIFM1/AGXT/ZFP36/MAOB/IL6/SRD5A1/AGL/FECH
sulfur amino acid biosynthetic process	6	4.35742e-05	0.00129626	0.00111562	BHMT/BHMT2/ADI1/AHCY/CTH/MTRR
serine family amino acid biosynthetic process	6	4.35742e-05	0.00129626	0.00111562	SHMT1/PSAT1/PHGDH/AGXT/CTH/SEPHS2
regulation of response to wounding	19	4.43092e-05	0.00130968	0.00112716	PLG/KNG1/APOH/SERPINE2/ABAT/CAPN3/HRG/APOE/VIL1/PROZ/SERPINF2/PROC/F2RL1/EPPK1/ADTRP/F11/SERPINC1/VTN/DMTN
pyruvate metabolic process	17	4.84401e-05	0.00142266	0.0012244	PCK1/ALDOB/OGDHL/PCK2/PPARGC1A/FBP1/GPD1/AGXT/ENTPD5/DHTKD1/PKLR/MPC1/CBFA2T3/MPC2/MLXIPL/HAGH/PDPR
monocarboxylic acid biosynthetic process	28	5.08544e-05	0.00148411	0.00127729	ALDOB/SLC27A2/ALDH8A1/OGDHL/PPARGC1A/ABAT/AKR1C3/ACSM3/FBP1/ACADL/RGN/LIPC/ACOX2/NR1H4/ACSM5/GPD1/AGXT/DECR2/ENTPD5/DHTKD1/PECR/PKLR/CBFA2T3/ALDH1A3/CYP46A1/HACD3/MLXIPL/PRKAB1
amino acid transport	17	5.84761e-05	0.00169581	0.00145948	SLC7A9/SLC3A1/ACE2/AGT/ABAT/SLC6A13/SLC1A1/SLC38A1/SLC6A8/SLC7A7/OCA2/SLC6A12/GLS/SLC7A8/STK39/KCNJ10/SLC43A1
citrate metabolic process	8	6.20071e-05	0.00178697	0.00153794	OGDHL/ACO1/DHTKD1/SUCLG1/ACO2/SUCLG2/SUCLA2/SDHD
cellular potassium ion transport	22	7.19395e-05	0.00204761	0.00176226	SLC12A1/KCNJ1/KCNJ15/HPN/KCNJ16/KCNK5/ANK2/SLC12A3/ATP1B1/KCNJ8/KCNMB2/ATP12A/ANK3/NEDD4L/PKD2/KCNK1/SLC12A6/FHL1/ATP1A1/STK39/KCNJ10/ATP1B2
potassium ion transmembrane transport	22	7.19395e-05	0.00204761	0.00176226	SLC12A1/KCNJ1/KCNJ15/HPN/KCNJ16/KCNK5/ANK2/SLC12A3/ATP1B1/KCNJ8/KCNMB2/ATP12A/ANK3/NEDD4L/PKD2/KCNK1/SLC12A6/FHL1/ATP1A1/STK39/KCNJ10/ATP1B2
vitamin transport	8	7.74595e-05	0.00214282	0.0018442	CUBN/AFM/SLC2A2/FOLR1/LRP2/SLC2A3/SLC22A13/FOLR3
oxaloacetate metabolic process	5	7.80729e-05	0.00214282	0.0018442	PCK1/PCK2/GOT1/NIT2/GOT2
methionine biosynthetic process	5	7.80729e-05	0.00214282	0.0018442	BHMT/BHMT2/ADI1/CTH/MTRR
urate transport	5	7.80729e-05	0.00214282	0.0018442	SLC17A3/SLC22A6/SLC17A1/SLC22A11/SLC22A13
S-adenosylmethionine metabolic process	5	7.80729e-05	0.00214282	0.0018442	BHMT2/AHCY/PEMT/MTRR/GAMT
distal tubule development	5	7.80729e-05	0.00214282	0.0018442	CALB1/UMOD/PKD2/PAX2/TFAP2B
negative regulation of proteolysis	31	7.97622e-05	0.00217568	0.00187249	SERPINA5/FABP1/WFDC2/DPEP1/SPINK1/KNG1/AGT/SERPINA6/SERPINE2/GPC3/HRG/CAMK2N1/SERPINF1/VIL1/PCSK1N/SORL1/SERPINF2/FHIT/SERPINA4/AMBP/PTPN3/PEBP1/SERPINC1/BIN1/SPINT1/PAX2/LAMTOR5/C5/VTN/TFAP2B/HDAC6
metanephros development	13	8.02139e-05	0.00217568	0.00187249	CALB1/UMOD/AQP2/GPC3/CTSH/ACAT1/HNF1B/SALL1/PKD2/PAX2/LHX1/TFAP2B/GLI3
protein homooligomerization	29	8.12731e-05	0.00219152	0.00188612	DPYS/SLC22A6/SHMT1/SLC34A1/ACPP/DCXR/OLFM4/FBP1/ACADL/APOE/CLU/AKR1C1/SLC1A1/CRYZ/ACAT1/GPX3/CTH/CAT/ACOT13/GLS/PKD2/PLN/ALDH1A3/MICU1/ALDH5A1/PCBD1/CLDN7/MFF/DECR1
cellular hormone metabolic process	15	8.86844e-05	0.00237222	0.00204163	RBP4/ALDH8A1/PPARGC1A/AKR1C3/ALDH1A1/AKR1C1/HSD17B14/RETSAT/ALDH1A3/DHRS11/FDX1/CRABP1/SRD5A1/BMP5/UGT1A8
organic hydroxy compound transport	23	8.90033e-05	0.00237222	0.00204163	ALB/RBP4/EGF/APOM/SLC5A12/AGT/SLC22A2/SLC10A2/AQP2/ABAT/APOE/CLU/LIPC/AKR1C1/ABCC2/NR1H4/CEL/MAOB/LIPG/SLC22A3/SLC16A7/ADRA2C/SLC5A3
pyridine nucleotide metabolic process	19	9.31585e-05	0.0024545	0.00211244	ALDOB/FMO1/OGDHL/PCK2/PPARGC1A/DCXR/FBP1/QPRT/GPD1/ENTPD5/DHTKD1/RBKS/PKLR/MPC1/CBFA2T3/MPC2/SLC22A13/MLXIPL/DERA
nicotinamide nucleotide metabolic process	19	9.31585e-05	0.0024545	0.00211244	ALDOB/FMO1/OGDHL/PCK2/PPARGC1A/DCXR/FBP1/QPRT/GPD1/ENTPD5/DHTKD1/RBKS/PKLR/MPC1/CBFA2T3/MPC2/SLC22A13/MLXIPL/DERA
cellular response to metal ion	18	9.36872e-05	0.0024545	0.00211244	AOC1/DPEP1/AQP2/PPARGC1A/SLC34A1/MT1G/CAPN3/MT1X/AKR1C3/FBP1/SERPINF1/CHP2/MT1F/CDH1/ANK3/PKD2/TFAP2A/DMTN
response to glucocorticoid	17	0.000100435	0.00261641	0.00225179	PCK1/HSD11B2/SDC1/PCK2/STC1/SERPINF1/SLIT2/ABCC2/BCHE/GOT1/AGXT/ZFP36/MAOB/IL6/SRD5A1/AGL/FECH
amino acid transmembrane transport	12	0.000115319	0.00298728	0.00257098	SLC7A9/SLC3A1/AGT/SLC1A1/SLC38A1/SLC6A8/SLC7A7/SLC6A12/SLC7A8/STK39/KCNJ10/SLC43A1
regulation of cell projection size	5	0.000122508	0.00313824	0.00270091	USH1C/PLS1/VIL1/CDHR5/CDHR2
chloride ion homeostasis	5	0.000122508	0.00313824	0.00270091	SLC12A1/CA12/SLC12A3/ABCC2/SLC12A6
branching involved in ureteric bud morphogenesis	10	0.000150479	0.00381238	0.00328109	AGT/TACSTD2/GPC3/HNF1B/SALL1/PKD2/PAX2/LHX1/HOXD11/GLI3
aromatic amino acid family metabolic process	7	0.000151195	0.00381238	0.00328109	HPD/PAH/HGD/ASRGL1/QDPR/PCBD1/GCDH
digestion	16	0.000151305	0.00381238	0.00328109	RBP4/MGAM/FABP1/PBLD/SLC2A2/PPARGC1A/AKR1C1/SLC22A5/PLS1/VIL1/PTGER3/CEL/SLC2A5/ACO1/VDR/STK39
carbohydrate biosynthetic process	22	0.000152432	0.0038199	0.00328757	PCK1/RBP4/ALDOB/EGF/PCK2/PPARGC1A/IMPA2/FBP1/RGN/GOT1/GALNT14/GPD1/GALNT3/SLC37A4/GALNT11/SLC25A10/MST1/FUT3/GALNT12/AGL/GOT2/SLC25A1
camera-type eye morphogenesis	14	0.000161423	0.00401712	0.0034573	CALB1/RBP4/EGF/PROM1/USH1C/TSPAN12/TSKU/ALDH1A3/PAX2/TFAP2A/LHX1/TFAP2B/GLI3/NECTIN3
hormone biosynthetic process	12	0.000165359	0.00401712	0.0034573	HSD11B2/DIO1/PPARGC1A/AKR1C3/VDR/HSD17B14/ATP1A1/DHRS11/SLC44A4/FDX1/SRD5A1/BMP5
ethanol metabolic process	6	0.000165529	0.00401712	0.0034573	ADH1B/ADH6/ALDH1A1/ALDH1B1/ALDH2/ADH1C
arginine metabolic process	6	0.000165529	0.00401712	0.0034573	AGMAT/ARG2/DDAH1/ASS1/SLC7A7/OAT
aromatic amino acid family catabolic process	6	0.000165529	0.00401712	0.0034573	HPD/PAH/HGD/ASRGL1/QDPR/PCBD1
neurotransmitter catabolic process	6	0.000165529	0.00401712	0.0034573	BHMT/GLDC/ABAT/MAOA/MAOB/ALDH5A1
regulation of fibrinolysis	5	0.000184025	0.00441947	0.00380358	PLG/APOH/HRG/SERPINF2/F11
ammonium transmembrane transport	5	0.000184025	0.00441947	0.00380358	RHCG/SLC22A2/SLC22A5/RHBG/SLC22A4
aerobic respiration	12	0.00018571	0.00443684	0.00381853	OGDHL/ACO1/DHTKD1/SUCLG1/CAT/CBFA2T3/ACO2/SUCLG2/SUCLA2/SDHD/UQCR10/COX6A2
nephron development	16	0.000196129	0.00466161	0.00401198	CALB1/UMOD/AGT/TACSTD2/PROM1/GPC3/CD24/ACAT1/HNF1B/SALL1/PKD2/PAX2/LHX1/TFAP2B/HOXD11/GLI3
cellular response to inorganic substance	19	0.000198497	0.0046937	0.0040396	AOC1/DPEP1/AQP2/PPARGC1A/SLC34A1/MT1G/CAPN3/MT1X/AKR1C3/FBP1/SERPINF1/AIFM1/CHP2/MT1F/CDH1/ANK3/PKD2/TFAP2A/DMTN
retina layer formation	6	0.000219602	0.00516624	0.00444628	CALB1/PROM1/TSPAN12/TFAP2A/LHX1/TFAP2B
zymogen activation	9	0.000233413	0.0054633	0.00470194	KLK1/APOH/HPN/SERPINE2/CTSH/CYFIP2/SERPINF2/F11/CIDEB
dicarboxylic acid transport	12	0.000260059	0.00605621	0.00521223	SLC22A6/SLC13A3/ABAT/FOLR1/LRP2/SLC1A1/ABCC2/AGXT/SLC25A10/GLS/FOLR3/KCNJ10
energy derivation by oxidation of organic compounds	25	0.000262467	0.00608158	0.00523407	OGDHL/PPARGC1A/KL/ACO1/GPD1/DHTKD1/SUCLG1/CAT/ETFA/CISD1/IL6ST/CBFA2T3/ALDH5A1/ACO2/SUCLG2/SUCLA2/SDHD/AGL/UQCR10/COX6A2/NDUFS1/FASTKD3/GCGR/PRDM16/ETFDH
fatty acid beta-oxidation using acyl-CoA oxidase	5	0.00026657	0.00611519	0.00526299	EHHADH/ACOX2/DECR2/ECI2/ACOX1
nephric duct development	5	0.00026657	0.00611519	0.00526299	GPC3/HNF1B/PKD2/PAX2/LHX1
hexose metabolic process	22	0.000269433	0.00615026	0.00529318	PCK1/RBP4/ALDOB/PCK2/PPARGC1A/KHK/DCXR/FBP1/RGN/ALDH1A1/GOT1/GPD1/SLC37A4/PKLR/SLC25A10/FUT6/MST1/ALDH5A1/TFAP2B/GCGR/GOT2/SLC25A1
secondary alcohol metabolic process	16	0.000273557	0.00621364	0.00534772	CUBN/HMGCS2/ANGPTL3/ACADL/APOE/LIPC/EPHX2/NR0B2/SORL1/ACAT1/NR1H4/CEL/CAT/TM7SF2/CYP46A1/FDX1
morphogenesis of a branching epithelium	19	0.000282667	0.0063891	0.00549873	EGF/AGT/TACSTD2/GPC3/CTSH/SLIT2/SFRP1/HNF1B/SALL1/VDR/PKD2/SPINT1/PAX2/ESRP2/MET/LHX1/HOXD11/GLI3/GRHL2
ureteric bud morphogenesis	10	0.00030063	0.00676198	0.00581964	AGT/TACSTD2/GPC3/HNF1B/SALL1/PKD2/PAX2/LHX1/HOXD11/GLI3
steroid biosynthetic process	19	0.000302811	0.00677693	0.00583251	HSD11B2/SLC27A2/HMGCS2/PPARGC1A/AKR1C3/TFCP2L1/APOE/ACOX2/ACAT1/NR1H4/VDR/HSD17B14/TM7SF2/CYP46A1/ATP1A1/DHRS11/FDX1/SRD5A1/BMP5
cellular ketone metabolic process	22	0.000304234	0.00677693	0.00583251	BHMT/FABP1/CYP4F2/PPARGC1A/AKR1C3/ACADL/RGN/FABP3/AKR1C1/NR1H4/SLC7A7/GPD1/OXCT1/PDSS2/PDSS1/MLXIPL/HAGH/SRD5A1/PDPR/BMP5/GOT2/UGT1A8
cellular response to corticosteroid stimulus	10	0.000342199	0.00754965	0.00649755	PCK1/PCK2/AKR1C3/STC1/SERPINF1/ABCC2/AIFM1/ZFP36/SRD5A1/FECH
mesonephric tubule morphogenesis	10	0.000342199	0.00754965	0.00649755	AGT/TACSTD2/GPC3/HNF1B/SALL1/PKD2/PAX2/LHX1/HOXD11/GLI3
acylglycerol metabolic process	14	0.00034398	0.00755281	0.00650027	PCK1/FABP1/APOH/PCK2/RGN/APOE/LIPC/FABP3/GK/SLC22A4/CAT/ANG/ABHD6/ACSL1
sulfur compound biosynthetic process	19	0.000346885	0.00758051	0.0065241	LUM/GSTA1/BHMT/BHMT2/GSTM3/GGTLC1/ADI1/ACAT1/AHCY/CTH/MPC1/MPC2/ACSL1/GSTM4/GCDH/HAGH/PDPR/MTRR/SLC25A1
glucose metabolic process	19	0.000370943	0.00806801	0.00694367	PCK1/RBP4/ALDOB/PCK2/PPARGC1A/DCXR/FBP1/RGN/GOT1/GPD1/SLC37A4/PKLR/SLC25A10/MST1/ALDH5A1/TFAP2B/GCGR/GOT2/SLC25A1
neutral lipid metabolic process	14	0.000376034	0.00814034	0.00700592	PCK1/FABP1/APOH/PCK2/RGN/APOE/LIPC/FABP3/GK/SLC22A4/CAT/ANG/ABHD6/ACSL1
regulation of anatomical structure size	37	0.000411487	0.0088662	0.00763062	SLC12A1/ACE2/KNG1/AGT/SLC12A3/USH1C/APOE/FHOD3/EPHX2/PLS1/VIL1/SLIT2/SCIN/VAV3/SERPINF2/CDHR5/HNF1B/KCNJ8/BDKRB2/DEPTOR/EPS8/F2RL1/KCNMB2/ACTR2/SLC12A6/SLC9A3R1/ADRA2C/PAX2/CDHR2/CIT/LAMTOR5/L1CAM/CCL21/TMOD3/SPTBN2/BDNF/DMTN
negative regulation of hydrolase activity	35	0.000418111	0.00893263	0.00768779	SERPINA5/FABP1/WFDC2/DPEP1/SPINK1/KNG1/AGT/ANGPTL3/SERPINA6/SERPINE2/GPC3/HRG/RGN/SERPINF1/VIL1/PCSK1N/SLIT2/SORL1/SERPINF2/AMOT/SERPINA4/AMBP/GCHFR/PEBP1/PLN/SERPINC1/BIN1/SPINT1/PAX2/LAMTOR5/C5/VTN/TFAP2B/RIMBP2/PPP1R26
cofactor transport	8	0.000418444	0.00893263	0.00768779	CUBN/SLC22A6/FOLR1/HRG/LRP2/SLC9A3R1/FOLR3/SLC44A4
secondary metabolic process	10	0.000439788	0.00930397	0.00800739	FMO1/DDC/AKR1C3/TYRP1/AKR1C1/ABCC2/BDH2/OCA2/CTH/UGT1A8
kidney morphogenesis	12	0.000439905	0.00930397	0.00800739	CALB1/AGT/TACSTD2/GPC3/HNF1B/SALL1/PKD2/PRKX/PAX2/LHX1/HOXD11/GLI3
response to nutrient	20	0.000441893	0.00930397	0.00800739	SLC34A1/FOLR1/AKR1C3/STC1/BCHE/SFRP1/NR1H4/AIFM1/AHCY/VDR/LIPG/CAT/PKLR/OXCT1/SERPINC1/ACSL1/PEMT/AGL/PANX1/GCGR

## Sheet: GO.MF of top non-LN module
GO.MF of top non-LN module
Description	Gene Count	pvalue	BH-corrected pvalue	geneID
cofactor binding	90	4.04477e-33	3.13065e-30	ALB/AOC1/HSD11B2/CUBN/FMO1/HAO2/CYP4F2/CRYM/OGDHL/DAO/CYP3A7/SHMT1/ALDH6A1/PRODH2/AOX1/GLDC/ABAT/DDC/NOX4/HRG/ACADL/FMO3/PHGDH/CRYL1/ALDH1A1/CRYZ/FMO4/NQO2/GSTM3/ACOX2/ACAT1/CYP3A5/GOT1/AOC3/ACADSB/PHYH/ACO1/AIFM1/PCCA/GPD1/AGXT/BDH2/PRODH/AHCY/HADH/ALDH1B1/MAOB/ALDH2/DHTKD1/SUCLG1/CTH/QDPR/ACADM/CAT/AMBP/ETFA/P4HA2/CYP2C8/CISD1/TM7SF2/MUT/ALDH1A3/ACAD8/CYP46A1/SUOX/ALDH5A1/NFS1/FDX1/ECI2/ACO2/GS…
coenzyme binding	67	4.57625e-32	1.77101e-29	ALB/HSD11B2/FMO1/HAO2/CRYM/OGDHL/DAO/SHMT1/ALDH6A1/PRODH2/AOX1/GLDC/ABAT/DDC/NOX4/ACADL/FMO3/PHGDH/CRYL1/ALDH1A1/CRYZ/FMO4/NQO2/ACOX2/ACAT1/GOT1/ACADSB/PHYH/AIFM1/PCCA/GPD1/AGXT/BDH2/PRODH/AHCY/HADH/ALDH1B1/MAOB/ALDH2/DHTKD1/CTH/QDPR/ACADM/CAT/ETFA/P4HA2/TM7SF2/ALDH1A3/ACAD8/SUOX/ALDH5A1/NFS1/ECI2/GCDH/OAT/FMO5/GRHPR/GLUD1/SRD5A1/PDXDC1/MTRR/ACOX1/GOT2/IVD/NUDT6/DECR1/ETFDH
anion transmembrane transporter activity	52	8.16308e-16	1.83429e-13	SLC12A1/SLC17A3/SLC7A9/SLC27A2/SLC3A1/SLC22A6/SLC13A3/SLC17A1/SLC13A1/SLC5A12/SLC22A8/SLC22A2/SLC10A2/SLC2A2/SLC22A11/SLC34A1/SLC12A3/FOLR1/CLCNKB/SLCO4C1/SLC6A13/SLC16A4/SLC4A4/SLC22A5/SLC1A1/ABCC6/ABCC2/SLC38A1/SLC22A7/SLC2A3/SLC6A8/SLC7A7/OCA2/CLCN5/SLC37A4/SLC22A4/SLC6A12/CLDN4/TMEM30B/SLC25A10/MPC1/SLC22A3/SLC16A7/ABCC4/MPC2/SLC12A6/SLC22A13/SLC44A4/SLC7A8/SLC25A1/SLC43A1/LRRC8D
secondary active transmembrane transporter activity	43	9.47952e-16	1.83429e-13	SLC12A1/SLC17A3/SLC7A9/SLC47A1/SLC22A6/SLC13A3/SLC17A1/SLC13A1/SLC5A12/SLC22A8/SLC22A2/SLC10A2/SLC22A11/SLC34A1/SLC22A18/SLC12A3/SLCO4C1/SLC6A13/SLC16A4/SLC4A4/SLC22A5/SLC1A1/SLC38A1/SLC5A2/SLC22A7/SLC6A8/SLC7A7/CDH17/SLC28A2/CLCN5/SLC37A4/SLC22A4/SLC6A12/SLC25A10/SLC22A3/SLC16A7/SLC28A1/SLC12A6/SLC15A1/SLC22A13/SLC15A2/SLC7A8/SLC5A3
active transmembrane transporter activity	54	1.34407e-15	2.08062e-13	SLC12A1/SLC17A3/SLC7A9/SLC47A1/ATP6V0A4/SLC22A6/SLC13A3/SLC17A1/SLC13A1/SLC5A12/SLC22A8/ABCA8/SLC22A2/SLC10A2/SLC22A11/SLC34A1/SLC22A18/SLC12A3/SLCO4C1/ABCB1/SLC6A13/SLC16A4/SLC4A4/SLC22A5/SLC1A1/ABCC6/ABCC2/SLC38A1/ATP1B1/SLC5A2/SLC22A7/SLC6A8/SLC7A7/CDH17/SLC28A2/CLCN5/SLC37A4/SLC22A4/ATP12A/ATP6V0E2/SLC6A12/SLC25A10/SLC22A3/SLC16A7/ABCC4/SLC28A1/SLC12A6/SLC15A1/SLC22A13/ATP1A1/SLC15A2/SLC7A8/S…
organic anion transmembrane transporter activity	39	8.81946e-14	1.06403e-11	SLC17A3/SLC7A9/SLC27A2/SLC3A1/SLC22A6/SLC13A3/SLC5A12/SLC22A8/SLC22A2/SLC10A2/SLC2A2/SLC22A11/FOLR1/SLCO4C1/SLC6A13/SLC16A4/SLC4A4/SLC22A5/SLC1A1/ABCC2/SLC38A1/SLC22A7/SLC2A3/SLC6A8/SLC7A7/OCA2/SLC22A4/SLC6A12/TMEM30B/SLC25A10/MPC1/SLC22A3/SLC16A7/MPC2/SLC22A13/SLC44A4/SLC7A8/SLC25A1/SLC43A1
flavin adenine dinucleotide binding	23	9.62298e-14	1.06403e-11	FMO1/DAO/PRODH2/AOX1/NOX4/ACADL/FMO3/FMO4/NQO2/ACOX2/ACADSB/AIFM1/PRODH/MAOB/ACADM/ETFA/ACAD8/GCDH/FMO5/MTRR/ACOX1/IVD/ETFDH
vitamin binding	28	4.46196e-12	4.31694e-10	CALB1/ALB/RBP4/CUBN/OGDHL/AFM/SHMT1/FTCD/GLDC/ABAT/KL/DDC/FOLR1/GOT1/PHYH/PCCA/AGXT/VDR/DHTKD1/CTH/P4HA2/MUT/FOLR3/NFS1/OAT/CRABP1/PDXDC1/GOT2
oxidoreductase activity, acting on the CH-CH group of donors	18	1.42921e-11	1.22912e-09	AKR1C3/ACADL/AKR1C1/ACOX2/ACADSB/BDH2/DECR2/PECR/ACADM/TM7SF2/RETSAT/ACAD8/GCDH/SDHD/SRD5A1/ACOX1/IVD/DECR1
symporter activity	27	3.71083e-11	2.87218e-09	SLC12A1/SLC17A3/SLC13A3/SLC17A1/SLC13A1/SLC5A12/SLC10A2/SLC34A1/SLC22A18/SLC12A3/SLC6A13/SLC16A4/SLC4A4/SLC22A5/SLC1A1/SLC38A1/SLC5A2/SLC6A8/SLC28A2/SLC22A4/SLC6A12/SLC16A7/SLC28A1/SLC12A6/SLC15A1/SLC15A2/SLC5A3
carboxylic acid binding	31	8.53322e-11	6.00428e-09	ALB/PCK1/SERPINA5/DPYS/FABP1/RIDA/SHMT1/FTCD/GLDC/DDC/FOLR1/AKR1C3/DDAH1/FABP3/AKR1C1/SLC1A1/ASS1/NR1H4/GOT1/PHYH/PCCA/AGXT/VDR/P4HA2/GCHFR/FOLR3/GRHPR/CRABP1/GLUD1/GOT2/UGT1A8
NAD binding	17	1.07462e-10	6.68738e-09	HSD11B2/AOX1/PHGDH/CRYL1/ALDH1A1/GPD1/BDH2/AHCY/HADH/ALDH1B1/ALDH2/QDPR/ALDH1A3/ALDH5A1/GRHPR/GLUD1/NUDT6
organic acid binding	31	1.1232e-10	6.68738e-09	ALB/PCK1/SERPINA5/DPYS/FABP1/RIDA/SHMT1/FTCD/GLDC/DDC/FOLR1/AKR1C3/DDAH1/FABP3/AKR1C1/SLC1A1/ASS1/NR1H4/GOT1/PHYH/PCCA/AGXT/VDR/P4HA2/GCHFR/FOLR3/GRHPR/CRABP1/GLUD1/GOT2/UGT1A8
sodium ion transmembrane transporter activity	28	1.7248e-10	9.53569e-09	SLC12A1/SLC17A3/SLC13A3/SLC17A1/SLC13A1/SLC5A12/SLC10A2/SLC34A1/SLC12A3/SLC6A13/SLC4A4/SLC1A1/SLC38A1/ATP1B1/SLC5A2/SLC6A8/SCNN1B/SLC28A2/ATP12A/SLC6A12/PKD2/SCNN1A/SLC28A1/KCNK1/SCN2A/ATP1A1/SLC5A3/ATP1B2
oxidoreductase activity, acting on the aldehyde or oxo group of donors	15	2.30912e-10	1.19151e-08	ALDH8A1/OGDHL/ALDH6A1/AOX1/ALDH1L1/AKR1C3/ALDH4A1/ALDH1A1/ALDH1B1/ALDH2/DHTKD1/ALDH3A2/ALDH1A3/ALDH5A1/ALDH9A1
solute:sodium symporter activity	19	2.54199e-10	1.22969e-08	SLC12A1/SLC17A3/SLC13A3/SLC17A1/SLC13A1/SLC5A12/SLC10A2/SLC34A1/SLC12A3/SLC6A13/SLC4A4/SLC1A1/SLC38A1/SLC5A2/SLC6A8/SLC28A2/SLC6A12/SLC28A1/SLC5A3
solute:cation symporter activity	22	3.98106e-10	1.81255e-08	SLC12A1/SLC17A3/SLC13A3/SLC17A1/SLC13A1/SLC5A12/SLC10A2/SLC34A1/SLC12A3/SLC6A13/SLC4A4/SLC1A1/SLC38A1/SLC5A2/SLC6A8/SLC28A2/SLC6A12/SLC28A1/SLC12A6/SLC15A1/SLC15A2/SLC5A3
monovalent inorganic cation transmembrane transporter activity	45	1.32521e-09	5.69841e-08	SLC12A1/SLC17A3/SLC47A1/ATP6V0A4/KCNJ1/SLC13A3/SLC17A1/SLC13A1/SLC5A12/SLC10A2/KCNJ15/HPN/SLC34A1/KCNJ16/KCNK5/SLC22A18/SLC12A3/SLC6A13/SLC4A4/SLC1A1/SLC38A1/ATP6V1B1/ATP1B1/SLC5A2/SLC6A8/KCNJ8/SCNN1B/SLC28A2/KCNMB2/ATP12A/ATP6V0E2/SLC6A12/PKD2/SCNN1A/SLC28A1/KCNK1/SLC12A6/SLC15A1/SCN2A/ATP1A1/SLC15A2/SLC5A3/KCNJ10/COX6A2/ATP1B2
inorganic anion transmembrane transporter activity	27	1.70608e-09	6.95003e-08	SLC12A1/SLC17A3/SLC22A6/SLC17A1/SLC13A1/SLC22A8/SLC22A2/SLC22A11/SLC34A1/SLC12A3/CLCNKB/SLC4A4/SLC22A5/SLC1A1/ABCC6/ABCC2/SLC22A7/CLCN5/SLC37A4/SLC22A4/CLDN4/SLC25A10/SLC22A3/ABCC4/SLC12A6/SLC22A13/LRRC8D
oxidoreductase activity, acting on CH-OH group of donors	24	3.47202e-09	1.34367e-07	HSD11B2/HAO2/ADH1B/CYP4F2/AOX1/AKR7A3/DCXR/AKR1C3/ADH6/PHGDH/EHHADH/CRYL1/AKR1C1/GPD1/BDH2/HADH/ADH1C/ALDH3A2/BDH1/HSD17B14/ABCC4/L2HGDH/DHRS11/GRHPR
oxidoreductase activity, acting on the aldehyde or oxo group of donors, NAD or NADP as acceptor	12	1.03347e-08	3.80906e-07	ALDH8A1/ALDH6A1/ALDH1L1/AKR1C3/ALDH4A1/ALDH1A1/ALDH1B1/ALDH2/ALDH3A2/ALDH1A3/ALDH5A1/ALDH9A1
organic acid transmembrane transporter activity	24	4.70377e-08	1.58292e-06	SLC7A9/SLC27A2/SLC3A1/SLC13A3/SLC5A12/SLC10A2/FOLR1/SLC6A13/SLC16A4/SLC1A1/ABCC2/SLC38A1/SLC6A8/SLC7A7/OCA2/SLC6A12/SLC25A10/MPC1/SLC16A7/MPC2/SLC22A13/SLC7A8/SLC25A1/SLC43A1
carboxylic acid transmembrane transporter activity	24	4.70377e-08	1.58292e-06	SLC7A9/SLC27A2/SLC3A1/SLC13A3/SLC5A12/SLC10A2/FOLR1/SLC6A13/SLC16A4/SLC1A1/ABCC2/SLC38A1/SLC6A8/SLC7A7/OCA2/SLC6A12/SLC25A10/MPC1/SLC16A7/MPC2/SLC22A13/SLC7A8/SLC25A1/SLC43A1
aldehyde dehydrogenase (NAD) activity	8	4.91659e-08	1.5856e-06	ALDH1L1/ALDH4A1/ALDH1A1/ALDH1B1/ALDH2/ALDH3A2/ALDH1A3/ALDH9A1
electron transfer activity	20	6.0069e-08	1.84327e-06	AOX1/GLDC/AKR7A3/NOX4/ALDH4A1/PHGDH/NQO2/MAOB/ALDH2/QDPR/ETFA/P4HA2/FDX1/SDHD/GLRX/SRD5A1/UQCR10/COX6A2/NDUFS1/ETFDH
NADP binding	13	6.19187e-08	1.84327e-06	FMO1/CRYM/FMO3/CRYZ/FMO4/QDPR/CAT/TM7SF2/FMO5/GRHPR/SRD5A1/MTRR/DECR1
acyl-CoA dehydrogenase activity	8	9.46805e-08	2.71417e-06	ACADL/ACOX2/ACADSB/ACADM/ACAD8/GCDH/ACOX1/IVD
lyase activity	24	6.38966e-07	1.7167e-05	PCK1/ALDOB/CA12/SHMT1/PCK2/FTCD/GLDC/DDC/CA4/EHHADH/ACAT1/GOT1/ACO1/CTH/ECHS1/ECHDC2/AUH/HACD3/PCBD1/ENOSF1/ACO2/PDXDC1/FECH/DERA
inorganic anion exchanger activity	10	6.65386e-07	1.7167e-05	SLC22A6/SLC22A8/SLC22A2/SLC22A11/SLC4A4/SLC22A5/SLC22A7/SLC22A4/SLC22A3/SLC22A13
sodium-independent organic anion transmembrane transporter activity	10	6.65386e-07	1.7167e-05	SLC22A6/SLC22A8/SLC22A2/SLC22A11/SLCO4C1/SLC22A5/SLC22A7/SLC22A4/SLC22A3/SLC22A13
oxidoreductase activity, acting on the CH-OH group of donors, NAD or NADP as acceptor	19	7.66691e-07	1.91425e-05	HSD11B2/ADH1B/AKR7A3/DCXR/AKR1C3/ADH6/PHGDH/EHHADH/CRYL1/AKR1C1/GPD1/BDH2/HADH/ADH1C/BDH1/HSD17B14/ABCC4/DHRS11/GRHPR
sulfur compound binding	28	7.96434e-07	1.92637e-05	AOC1/SERPINA5/OGDHL/KNG1/APOH/ANGPTL3/ALDH6A1/SERPINE2/GPC3/HRG/ACADL/APOE/LIPC/SLIT2/GSTM3/SFRP1/CEL/PCCA/DHTKD1/LIPG/F11/ANG/SERPINC1/SOD3/ECI2/GSTM4/GCDH/VTN
metal ion transmembrane transporter activity	43	8.61428e-07	2.02044e-05	SLC12A1/SLC17A3/KCNJ1/SLC13A3/SLC17A1/SLC13A1/SLC5A12/SLC10A2/KCNJ15/HPN/SLC34A1/KCNJ16/KCNK5/SLC12A3/SLC39A4/SLC6A13/SLC4A4/SLC1A1/SLC38A1/ATP1B1/SLC5A2/SLC6A8/KCNJ8/SCNN1B/SLC28A2/KCNMB2/ATP12A/SLC6A12/PKD2/SCNN1A/SLC28A1/KCNK1/TRPM3/SLC12A6/SCN2A/CACNA2D2/ATP1A1/SLC5A3/KCNJ10/PANX1/FAM155A/CNNM2/ATP1B2
monooxygenase activity	17	1.07406e-06	2.44507e-05	PAH/FMO1/CYP4F2/CYP3A7/AKR1C3/TYRP1/MOXD1/FMO3/AKR1C1/FMO4/CYP3A5/CYP2C8/CYP46A1/PCBD1/FMO5/CYP2J2/MTRR
oxidoreductase activity, acting on the CH-NH2 group of donors	8	1.87534e-06	4.14718e-05	AOC1/CRYM/DAO/GLDC/MAOA/AOC3/MAOB/GLUD1
pyridoxal phosphate binding	12	2.02579e-06	4.23773e-05	ALB/SHMT1/GLDC/ABAT/DDC/GOT1/AGXT/CTH/NFS1/OAT/PDXDC1/GOT2
vitamin B6 binding	12	2.02579e-06	4.23773e-05	ALB/SHMT1/GLDC/ABAT/DDC/GOT1/AGXT/CTH/NFS1/OAT/PDXDC1/GOT2
acid-thiol ligase activity	9	2.67491e-06	5.44838e-05	SLC27A2/ACSF2/ACSM3/ACSM5/SUCLG1/ACSS3/ACSL1/SUCLG2/SUCLA2
drug transmembrane transporter activity	16	3.84703e-06	7.63487e-05	SLC17A3/SLC47A1/SLC13A3/ABCA8/SLC22A2/SLC22A18/FOLR1/ABCB1/SLC22A5/SLC1A1/SLC6A8/OCA2/SLC25A10/SLC22A3/SLC22A13/SLC25A1
steroid binding	15	6.87513e-06	0.000133034	CALB1/HSD11B2/SERPINA6/PROM1/KL/AKR1C3/ESRRG/APOE/AKR1C1/NR1H4/VDR/PAQR5/ATP1A1/PGRMC1/UGT1A8
monocarboxylic acid binding	12	7.83868e-06	0.000141842	ALB/SERPINA5/FABP1/RIDA/AKR1C3/FABP3/AKR1C1/NR1H4/PCCA/VDR/CRABP1/UGT1A8
oxidoreductase activity, acting on the CH-CH group of donors, NAD or NADP as acceptor	8	7.8801e-06	0.000141842	AKR1C3/AKR1C1/BDH2/DECR2/PECR/TM7SF2/SRD5A1/DECR1
FAD binding	8	7.8801e-06	0.000141842	DAO/PRODH2/NQO2/ACOX2/AIFM1/PRODH/MTRR/ACOX1
serine-type endopeptidase inhibitor activity	15	1.02953e-05	0.000181103	SERPINA5/WFDC2/SPINK1/AGT/SERPINA6/SERPINE2/HRG/SERPINF1/PCSK1N/SERPINF2/SERPINA4/AMBP/PEBP1/SERPINC1/SPINT1
NADPH binding	6	1.26653e-05	0.000217843	CRYZ/QDPR/GRHPR/SRD5A1/MTRR/DECR1
hydro-lyase activity	11	1.31752e-05	0.000221687	CA12/CA4/EHHADH/ACO1/ECHS1/ECHDC2/AUH/HACD3/PCBD1/ENOSF1/ACO2
oxidoreductase activity, acting on the CH-NH group of donors	8	1.45407e-05	0.000239457	CRYM/PIPOX/PRODH2/ALDH1L1/ALDH4A1/PRODH/QDPR/ETFDH
peptidase regulator activity	24	1.85786e-05	0.00029958	SERPINA5/MAL/WFDC2/DPEP1/SPINK1/KNG1/AGT/SERPINA6/SERPINE2/GPC3/HRG/SERPINF1/CTSH/VIL1/PCSK1N/SERPINF2/SERPINA4/AMBP/PEBP1/FBLN1/SERPINC1/SPINT1/C5/TFAP2B
organic acid:sodium symporter activity	8	2.53987e-05	0.000401195	SLC13A3/SLC5A12/SLC10A2/SLC6A13/SLC1A1/SLC38A1/SLC6A8/SLC6A12
peptidase inhibitor activity	21	3.03251e-05	0.000469433	SERPINA5/WFDC2/DPEP1/SPINK1/KNG1/AGT/SERPINA6/SERPINE2/GPC3/HRG/SERPINF1/VIL1/PCSK1N/SERPINF2/SERPINA4/AMBP/PEBP1/SERPINC1/SPINT1/C5/TFAP2B
transferase activity, transferring nitrogenous groups	7	3.20779e-05	0.000486829	GATM/ABAT/PSAT1/GOT1/AGXT/OAT/GOT2
ligase activity, forming carbon-sulfur bonds	9	3.49548e-05	0.000520289	SLC27A2/ACSF2/ACSM3/ACSM5/SUCLG1/ACSS3/ACSL1/SUCLG2/SUCLA2
amino acid binding	11	3.74314e-05	0.00054664	DPYS/SHMT1/GLDC/DDC/DDAH1/SLC1A1/ASS1/AGXT/GCHFR/GLUD1/GOT2
endopeptidase inhibitor activity	20	4.52864e-05	0.000649105	SERPINA5/WFDC2/DPEP1/SPINK1/KNG1/AGT/SERPINA6/SERPINE2/HRG/SERPINF1/VIL1/PCSK1N/SERPINF2/SERPINA4/AMBP/PEBP1/SERPINC1/SPINT1/C5/TFAP2B
oxidoreductase activity, acting on paired donors, with incorporation or reduction of molecular oxygen	19	4.81913e-05	0.000678183	BBOX1/PAH/FMO1/CYP4F2/CYP3A7/AKR1C3/MOXD1/FMO3/AKR1C1/FMO4/CYP3A5/PHYH/P4HA2/CYP2C8/CYP46A1/PCBD1/FMO5/CYP2J2/MTRR
bile acid binding	5	5.01286e-05	0.000692849	FABP1/AKR1C3/AKR1C1/NR1H4/VDR
antiporter activity	13	5.59425e-05	0.000759641	SLC7A9/SLC47A1/SLC22A6/SLC22A8/SLC22A18/SLC22A5/SLC22A7/SLC7A7/CLCN5/SLC37A4/SLC22A4/SLC25A10/SLC7A8
exopeptidase activity	15	6.09088e-05	0.000812818	XPNPEP2/DPEP1/ACE2/HPN/ANPEP/FOLH1/GGH/CTSH/TRHDE/PEPD/GGTLC1/CPN2/ASRGL1/F11/PGPEP1
endopeptidase regulator activity	20	7.34781e-05	0.000963933	SERPINA5/WFDC2/DPEP1/SPINK1/KNG1/AGT/SERPINA6/SERPINE2/HRG/SERPINF1/VIL1/PCSK1N/SERPINF2/SERPINA4/AMBP/PEBP1/SERPINC1/SPINT1/C5/TFAP2B
organic cation transmembrane transporter activity	7	7.70226e-05	0.000988134	SLC22A2/SLC22A5/SLC22A4/SLC22A3/SLC22A13/SLC44A4/SLC7A8
oxidoreductase activity, acting on paired donors, with incorporation or reduction of molecular oxygen, NAD(P)H as one donor, and incorporation of one atom of oxygen	9	7.78762e-05	0.000988134	FMO1/CYP4F2/AKR1C3/FMO3/AKR1C1/FMO4/CYP46A1/FMO5/MTRR
monocarboxylic acid transmembrane transporter activity	10	0.000106033	0.0013237	SLC27A2/SLC5A12/SLC10A2/SLC6A13/SLC16A4/SLC6A12/MPC1/SLC16A7/MPC2/SLC22A13
heparin binding	18	0.000129455	0.00157324	AOC1/SERPINA5/KNG1/APOH/ANGPTL3/SERPINE2/HRG/APOE/LIPC/SLIT2/SFRP1/CEL/LIPG/F11/ANG/SERPINC1/SOD3/VTN
secondary active monocarboxylate transmembrane transporter activity	5	0.000130087	0.00157324	SLC5A12/SLC10A2/SLC6A13/SLC6A12/SLC16A7
steroid hormone receptor activity	10	0.00016687	0.00198703	NR4A1/NR4A2/ESRRG/NR0B2/NR1H4/VDR/PAQR5/NR1I3/NR2F1/THRB
inward rectifier potassium channel activity	6	0.000177428	0.00204969	KCNJ1/KCNJ15/KCNJ16/KCNJ8/KCNK1/KCNJ10
transaminase activity	6	0.000177428	0.00204969	ABAT/PSAT1/GOT1/AGXT/OAT/GOT2
enzyme inhibitor activity	33	0.000181457	0.0020654	SERPINA5/WFDC2/DPEP1/SPINK1/LRRC19/KNG1/AGT/ANGPTL3/SERPINA6/SERPINE2/GPC3/HRG/CAMK2N1/SERPINF1/VIL1/PCSK1N/SLIT2/CISH/ASPN/SERPINF2/SERPINA4/AMBP/GCHFR/PEBP1/PLN/SERPINC1/SPINT1/PDZD3/C5/NPM1/TFAP2B/UGT1A8/PPP1R26
carbon-oxygen lyase activity	11	0.000208163	0.00233505	CA12/CA4/EHHADH/ACO1/ECHS1/ECHDC2/AUH/HACD3/PCBD1/ENOSF1/ACO2
ammonium transmembrane transporter activity	7	0.000255991	0.00283053	RHCG/SLC22A2/SLC22A5/RHBG/SLC22A4/SLC22A3/SLC44A4
iron-sulfur cluster binding	10	0.000332571	0.00357514	AOX1/ABAT/ACO1/CISD1/NFS1/FDX1/ACO2/NDUFS1/FECH/ETFDH
metal cluster binding	10	0.000332571	0.00357514	AOX1/ABAT/ACO1/CISD1/NFS1/FDX1/ACO2/NDUFS1/FECH/ETFDH
carbon-carbon lyase activity	9	0.000400364	0.00424495	PCK1/ALDOB/SHMT1/PCK2/DDC/ACAT1/GOT1/PDXDC1/DERA
vitamin transmembrane transporter activity	6	0.000501006	0.00524026	RBP4/SLC2A2/FOLR1/SLC2A3/SLC22A13/SLC44A4
amino acid:sodium symporter activity	5	0.000543032	0.00548466	SLC6A13/SLC1A1/SLC38A1/SLC6A8/SLC6A12
oxidoreductase activity, acting on the CH-NH2 group of donors, oxygen as acceptor	5	0.000543032	0.00548466	AOC1/DAO/MAOA/AOC3/MAOB
quaternary ammonium group transmembrane transporter activity	4	0.000545632	0.00548466	SLC22A2/SLC22A5/SLC22A4/SLC22A3
amino acid transmembrane transporter activity	11	0.000591666	0.00587114	SLC7A9/SLC3A1/SLC6A13/SLC1A1/SLC38A1/SLC6A8/SLC7A7/OCA2/SLC6A12/SLC7A8/SLC43A1
organic hydroxy compound transmembrane transporter activity	8	0.000622313	0.00607785	RBP4/SLC5A12/SLC22A2/SLC10A2/AQP2/SLC22A3/SLC16A7/SLC5A3
CoA-ligase activity	6	0.000628202	0.00607785	SLC27A2/ACSF2/ACSM3/ACSM5/ACSS3/ACSL1
potassium ion transmembrane transporter activity	17	0.000690484	0.00659795	SLC12A1/KCNJ1/KCNJ15/HPN/KCNJ16/KCNK5/SLC12A3/ATP1B1/KCNJ8/KCNMB2/ATP12A/PKD2/KCNK1/SLC12A6/ATP1A1/KCNJ10/ATP1B2
tetrapyrrole binding	15	0.00087854	0.00829256	CUBN/CYP4F2/CYP3A7/NOX4/HRG/CYP3A5/CAT/AMBP/CYP2C8/MUT/CYP46A1/SUOX/SDHD/CYP2J2/PGRMC1
nuclear receptor activity	8	0.000961954	0.00886372	NR4A1/NR4A2/ESRRG/NR1H4/VDR/NR1I3/NR2F1/THRB
transcription factor activity, direct ligand regulated sequence-specific DNA binding	8	0.000961954	0.00886372	NR4A1/NR4A2/ESRRG/NR1H4/VDR/NR1I3/NR2F1/THRB

## Sheet: GO.CC of top non-LN module
GO.CC of top non-LN module
Description	Gene Count	pvalue	BH-corrected pvalue	geneID
apical plasma membrane	60	2.92587e-25	1.23519e-22	UMOD/SLC12A1/SLC17A3/RHCG/SLC7A9/CUBN/MGAM/ATP6V0A4/EPCAM/MAL/CYP4F2/SLC17A1/DPEP1/SLC5A12/SLC10A2/SLC2A2/AQP2/SLC22A11/HPN/PROM1/SLC34A1/KL/SLC22A18/ANK2/NOX4/SLC12A3/FOLR1/CA4/ERBB3/ABCB1/LRP2/UPK1B/MUC1/RAB17/SLC39A4/STC1/SLC22A5/SLC1A1/ABCC6/ABCC2/ATP6V1B1/ATP1B1/SLC2A5/CDHR5/SCNN1B/SLC22A4/CDH2/CLDN4/PAPPA2/SCNN1A/KCNK1/SLC9A3R1/SLC22A13/ATP1A1/CDHR2/SLC44A4/STK39/DSG2/SPTBN2/ATP1B2
apical part of cell	66	5.30125e-25	1.23519e-22	UMOD/SLC12A1/SLC17A3/RHCG/SLC7A9/CUBN/MGAM/ATP6V0A4/EPCAM/MAL/FABP1/CYP4F2/SLC17A1/DPEP1/SLC5A12/SLC10A2/SLC2A2/AQP2/SLC22A11/HPN/PROM1/SLC34A1/KL/SLC22A18/ANK2/NOX4/SLC12A3/FOLR1/CA4/USH1C/ERBB3/ABCB1/LRP2/UPK1B/MUC1/RAB17/SLC39A4/STC1/SLC22A5/SLC1A1/ABCC6/ABCC2/ATP6V1B1/ATP1B1/SLC2A5/CDHR5/CHL1/SCNN1B/CLCN5/SLC22A4/CDH2/CLDN4/PAPPA2/SCNN1A/EPB41L4B/KCNK1/SLC9A3R1/SLC22A13/ATP1A1/CDHR2/SLC44A4/S…
mitochondrial matrix	63	7.01451e-18	1.08959e-15	GLYAT/HMGCS2/OGDHL/RIDA/ALDH6A1/PCK2/GLDC/ABAT/ARG2/ACSF2/ACSM3/ALDH4A1/ACADL/ACAT1/ACSM5/ACADSB/HIBCH/PCCA/LACTB2/AGXT/TST/PRODH/HADH/ALDH1B1/ALDH2/DHTKD1/SUCLG1/ECHS1/BDH1/ACSS3/ACADM/OXCT1/ETFA/ACP6/PCCB/AUH/GLS/MUT/PDSS2/ACAD8/PPA2/SUOX/ALDH5A1/NARS2/PDSS1/NFS1/FDX1/ACO2/SUCLG2/GCDH/OAT/SUCLA2/HAGH/GLUD1/LRPPRC/PDPR/NDUFS1/MIPEP/GOT2/IVD/FECH/DECR1/ETFDH
basolateral plasma membrane	39	1.10833e-15	1.2912e-13	UMOD/CLDN8/RHCG/EPCAM/SLC22A6/CDH16/SLC22A8/TACSTD2/AQP2/KCNJ16/ANK2/FOLR1/SLCO4C1/ERBB3/RAB17/SLC4A4/ABCC6/ATP6V1B1/ATP1B1/SLC22A7/SLC7A7/CDH17/RHBG/ATP12A/EPPK1/CDH2/ANK3/CLDN4/MAP7/ABCC4/PKD2/SLC12A6/ATP1A1/SLC7A8/MET/STK39/KCNJ10/CLDN7/CNNM2
brush border	25	8.53622e-14	7.95575e-12	SLC17A3/SLC7A9/CUBN/SLC3A1/ATP6V0A4/SLC2A2/SLC34A1/FOLR1/CA4/DCXR/USH1C/LRP2/SLC22A5/PLS1/VIL1/ABCC2/SCIN/CDHR5/EPS8/KCNK1/SLC15A1/SLC9A3R1/CDHR2/PEMT/PDZD3
peroxisome	25	8.43307e-11	5.61401e-09	AOC1/SLC27A2/HAO2/FABP1/CRYM/PIPOX/DAO/RIDA/EHHADH/EPHX2/PXMP2/ACOX2/PHYH/AGXT/DECR2/PECR/ALDH3A2/CAT/ISOC1/ACSL1/ECI2/ECH1/GRHPR/ACOX1/MFF
microbody	25	8.43307e-11	5.61401e-09	AOC1/SLC27A2/HAO2/FABP1/CRYM/PIPOX/DAO/RIDA/EHHADH/EPHX2/PXMP2/ACOX2/PHYH/AGXT/DECR2/PECR/ALDH3A2/CAT/ISOC1/ACSL1/ECI2/ECH1/GRHPR/ACOX1/MFF
brush border membrane	16	1.18008e-10	6.87399e-09	SLC17A3/SLC7A9/CUBN/SLC3A1/ATP6V0A4/SLC34A1/FOLR1/CA4/LRP2/SLC22A5/ABCC2/CDHR5/KCNK1/SLC9A3R1/CDHR2/PEMT
cluster of actin-based cell projections	25	8.02529e-10	4.15532e-08	SLC17A3/SLC7A9/CUBN/SLC3A1/ATP6V0A4/SLC2A2/SLC34A1/FOLR1/CA4/DCXR/USH1C/LRP2/SLC22A5/PLS1/VIL1/ABCC2/SCIN/CDHR5/EPS8/KCNK1/SLC15A1/SLC9A3R1/CDHR2/PEMT/PDZD3
microbody part	19	3.91512e-09	1.65859e-07	SLC27A2/HAO2/FABP1/CRYM/PIPOX/DAO/EHHADH/PXMP2/ACOX2/PHYH/AGXT/DECR2/PECR/ALDH3A2/CAT/ACSL1/ECI2/GRHPR/ACOX1
peroxisomal part	19	3.91512e-09	1.65859e-07	SLC27A2/HAO2/FABP1/CRYM/PIPOX/DAO/EHHADH/PXMP2/ACOX2/PHYH/AGXT/DECR2/PECR/ALDH3A2/CAT/ACSL1/ECI2/GRHPR/ACOX1
peroxisomal matrix	13	8.4179e-09	3.01749e-07	HAO2/FABP1/CRYM/PIPOX/DAO/EHHADH/ACOX2/PHYH/AGXT/CAT/ECI2/GRHPR/ACOX1
microbody lumen	13	8.4179e-09	3.01749e-07	HAO2/FABP1/CRYM/PIPOX/DAO/EHHADH/ACOX2/PHYH/AGXT/CAT/ECI2/GRHPR/ACOX1
lateral plasma membrane	11	1.78043e-05	0.000592627	EPCAM/TACSTD2/ERBB3/ABCC6/GJB1/ATP6V1B1/CDH1/ANK3/CLDN4/DSG2/CLDN7
endoplasmic reticulum lumen	27	7.98595e-05	0.00248097	ALB/SLC27A2/FMO1/SPARCL1/KNG1/ARSE/GPC3/APOE/LIPC/LAMB1/BCHE/PROZ/CHGB/GOLM1/PROC/CES2/NUCB1/MTTP/CDH2/P4HA2/IL6/SERPINC1/COL9A2/EOGT/VTN/ARSJ/ARSD
microvillus	12	0.000122882	0.00357895	DPEP1/SLC10A2/PROM1/DCXR/USH1C/VIL1/ATP6V1B1/AOC3/CDHR5/SLC9A3R1/KIF13B/CDHR2
protein-lipid complex	8	0.000202808	0.00555931	APOM/APOH/APOE/CLU/LIPC/SORL1/BIN1/APOO
cation-transporting ATPase complex	5	0.000229671	0.00594593	ATP1B1/ATP12A/PLN/ATP1A1/ATP1B2
cell-cell junction	34	0.000252106	0.00618322	AOC1/CLDN8/EPCAM/TACSTD2/CLDN10/KIT/SLC2A2/HPN/ANK2/GJB1/ABCC2/ATP1B1/AMOT/PPL/CDH1/EPPK1/CDH2/ANK3/CLDN4/PKD2/STEAP1/EPB41L4B/SCN2A/ATP1A1/PDZD3/DSG2/CDH9/CLDN7/TMOD3/PANX1/STXBP6/ASH1L/NECTIN3/GRHL2

## Sheet: KEGG of top non-LN module
KEGG of top non-LN module
Description	Gene Count	pvalue	BH-corrected pvalue	geneID(entrezid)
Valine, leucine and isoleucine degradation	22	4.55384e-16	1.29785e-13	3158/4329/316/18/1962/38/36/26275/5095/3033/219/217/1892/224/34/5019/5096/549/4594/27034/223/3712
Carbon metabolism	31	3.53755e-14	5.04102e-12	229/51179/55753/6470/4329/2731/2203/29968/9104/26227/1962/38/2805/26275/48/5095/189/8802/1892/847/5313/5096/4594/5634/50/8801/8803/6392/2746/51/2806
Arginine and proline metabolism	20	2.47106e-13	2.34751e-11	26/79814/2628/1610/58510/384/1160/8659/4128/2805/5625/219/4129/217/224/8974/4942/223/2806/2593
Fatty acid degradation	18	2.5151e-12	1.79201e-10	125/33/130/1962/38/36/3033/219/217/1892/126/224/34/2180/10455/2639/223/51
Tryptophan metabolism	17	1.27383e-11	7.26081e-10	26/64577/316/1644/1962/38/4128/3033/219/4129/217/55526/1892/224/847/2639/223
beta-Alanine metabolism	14	4.03026e-10	1.76657e-08	1807/51733/4329/18/1962/8639/26275/219/217/1892/224/220/223/51
Butanoate metabolism	13	4.33895e-10	1.76657e-08	3158/18/6296/1962/38/54988/56898/3033/1892/622/5019/79944/7915
Propanoate metabolism	14	6.52125e-10	2.3232e-08	4329/18/1962/38/26275/5095/8802/1892/79611/5096/4594/8801/8803/51
Glycine, serine and threonine metabolism	15	7.59583e-10	2.40535e-08	2628/635/51268/1610/6470/2731/29968/26227/4128/8639/189/4129/1491/9380/2593
Tyrosine metabolism	14	1.61126e-09	4.59209e-08	3242/125/316/3081/1644/7306/130/4128/2805/8639/4129/126/220/2806
Phenylalanine metabolism	10	2.37397e-09	6.15074e-08	3242/5053/10249/1644/4128/2805/8639/4129/220/2806
Glyoxylate and dicarboxylate metabolism	12	1.66897e-08	3.95978e-07	51179/6470/2731/38/48/5095/189/847/5096/4594/50/9380
Alanine, aspartate and glutamate metabolism	13	1.80622e-08	3.95978e-07	18/2346/443/8659/445/2805/80150/189/2744/56954/7915/2746/2806
Histidine metabolism	10	1.0439e-07	1.98342e-06	26/10841/443/4128/219/4129/217/224/220/223
Proximal tubule bicarbonate reclamation	10	1.0439e-07	1.98342e-06	5105/5106/762/8671/481/1468/2744/476/2746/482
Drug metabolism - cytochrome P450	17	1.52976e-07	2.72488e-06	2938/2326/125/316/130/2328/2329/2947/4128/1577/4129/126/1558/220/2948/2330/54576
Peroxisome	17	1.33295e-06	2.23466e-05	11001/51179/51268/1610/1962/2053/5827/8309/5264/189/26063/55825/847/2180/10455/1891/51
Lysine degradation	13	1.02333e-05	0.000162027	8424/51268/1962/38/3033/219/217/55526/1892/224/2639/223/55870
Citrate cycle (TCA cycle)	9	1.70837e-05	0.000256256	5105/55753/5106/48/8802/50/8801/8803/6392
Pyruvate metabolism	10	2.67785e-05	0.000381594	5105/5106/38/219/217/224/5313/9380/223/3029
Biosynthesis of amino acids	14	3.49065e-05	0.000473731	5053/229/6470/384/29968/26227/445/2805/48/1491/5313/5634/50/2806
Glycolysis / Gluconeogenesis	13	5.10774e-05	0.000661685	5105/229/125/5106/2203/130/219/217/126/224/5313/220/223
Complement and coagulation cascades	14	6.36748e-05	0.000789014	5104/5340/730/3827/2162/1191/3426/5345/5624/624/2160/462/727/7448
Synthesis and degradation of ketone bodies	5	8.57808e-05	0.00101865	3158/38/56898/622/5019
PPAR signaling pathway	13	0.000168323	0.00191888	5105/11001/2168/3158/5106/33/2170/1962/8309/2710/34/2180/51
Cysteine and methionine metabolism	10	0.000214062	0.00234645	635/23743/29968/26227/55256/2805/7263/191/1491/2806
Bile secretion	12	0.000382738	0.00404002	9376/6555/5243/8671/1244/8431/481/9971/10864/10257/476/482
Aldosterone-regulated sodium reabsorption	8	0.000609772	0.00602824	3291/3758/481/6338/23327/6337/476/482
Arginine biosynthesis	6	0.0006134	0.00602824	384/445/2805/2744/2746/2806
Fatty acid metabolism	10	0.000767008	0.00728657	33/1962/38/36/3033/1892/34/51495/2180/51
Protein digestion and absorption	13	0.00091685	0.00842911	11136/7512/6519/59272/8645/6505/481/9056/6564/476/1298/23428/482
Antifolate resistance	7	0.00101698	0.00905752	6470/2348/8836/1244/3569/10257/2352

## Sheet: GO.BP of magenta module
GO.BP of magenta module
Description	Gene Count	pvalue	BH-corrected pvalue	geneID
sister chromatid segregation	29	2.63636e-12	1.14023e-08	CDC20/PRC1/UBE2C/DLGAP5/PTTG1/CCNB1/NUSAP1/TOP2A/NCAPG/KIF4A/RACGAP1/ZWINT/TRIP13/CENPM/CENPU/BUB1B/AURKB/BIRC5/KIF23/TTK/CENPF/CENPA/PSRC1/CENPC/CLIP1/KIF18B/SPC25/CDCA8/KIF2C
chromosome segregation	34	3.52524e-11	5.40962e-08	CDC20/PRC1/UBE2C/DLGAP5/PTTG1/CCNB1/NUSAP1/TOP2A/NCAPG/KIF4A/RACGAP1/ZWINT/TRIP13/CENPM/CENPU/BUB1B/AURKB/BIRC5/KIF23/TTK/CENPF/CENPA/PSRC1/CENPC/ECT2/CLIP1/HJURP/KIF11/KIF18B/SPC25/CDCA8/CCNE2/OIP5/KIF2C
mitotic sister chromatid segregation	22	3.75234e-11	5.40962e-08	CDC20/PRC1/UBE2C/DLGAP5/PTTG1/CCNB1/NUSAP1/NCAPG/KIF4A/RACGAP1/ZWINT/TRIP13/BUB1B/AURKB/KIF23/TTK/CENPF/PSRC1/CENPC/KIF18B/CDCA8/KIF2C
nuclear chromosome segregation	31	5.67727e-11	6.13855e-08	CDC20/PRC1/UBE2C/DLGAP5/PTTG1/CCNB1/NUSAP1/TOP2A/NCAPG/KIF4A/RACGAP1/ZWINT/TRIP13/CENPM/CENPU/BUB1B/AURKB/BIRC5/KIF23/TTK/CENPF/CENPA/PSRC1/CENPC/ECT2/CLIP1/KIF18B/SPC25/CDCA8/CCNE2/KIF2C
mitotic nuclear division	28	2.45098e-10	2.1201e-07	CDC20/PRC1/UBE2C/DLGAP5/PTTG1/CCNB1/NUSAP1/NCAPG/KIF4A/TPX2/RACGAP1/ZWINT/AURKA/TRIP13/CAV2/BUB1B/AURKB/BIRC5/CDKN1B/KIF23/TTK/CENPF/PSRC1/CENPC/KIF11/KIF18B/CDCA8/KIF2C
organelle fission	37	4.64999e-10	3.35187e-07	CDC20/PRC1/UBE2C/DLGAP5/PTTG1/CKS2/CCNB1/NUSAP1/TOP2A/NCAPG/DNM1/KIF4A/TPX2/RACGAP1/ZWINT/AURKA/TRIP13/LIF/CAV2/BUB1B/AURKB/BIRC5/CDKN1B/MYBL1/KIF23/TTK/CENPF/PSRC1/MTFR1/CENPC/CCNA1/KIF11/KIF18B/DDHD2/CDCA8/CCNE2/KIF2C
nuclear division	34	1.39443e-09	8.61561e-07	CDC20/PRC1/UBE2C/DLGAP5/PTTG1/CKS2/CCNB1/NUSAP1/TOP2A/NCAPG/KIF4A/TPX2/RACGAP1/ZWINT/AURKA/TRIP13/LIF/CAV2/BUB1B/AURKB/BIRC5/CDKN1B/MYBL1/KIF23/TTK/CENPF/PSRC1/CENPC/CCNA1/KIF11/KIF18B/CDCA8/CCNE2/KIF2C
extracellular matrix organization	29	1.26824e-08	6.85643e-06	MMP7/CTSV/NID2/VCAM1/VWF/FAP/TNFRSF11B/VCAN/ADAMTS3/TIMP1/MFAP2/ECM2/COL16A1/LOX/GREM1/COL11A1/ELF3/SOX9/NDNF/WT1/COL5A1/RECK/MMP10/THBS1/LOXL2/THBS3/APBB2/COL4A5/MMP3
extracellular structure organization	31	2.59355e-08	1.24634e-05	MMP7/CTSV/NID2/VCAM1/VWF/FAP/TNFRSF11B/VCAN/ADAMTS3/TIMP1/MFAP2/ABCG1/ECM2/COL16A1/LOX/GREM1/COL11A1/ELF3/SOX9/NDNF/WT1/COL5A1/RECK/MMP10/THBS1/LOXL2/THBS3/ACSL3/APBB2/COL4A5/MMP3
microtubule cytoskeleton organization involved in mitosis	17	3.84013e-08	1.66086e-05	CDC20/PRC1/CCNB1/NUSAP1/KIF4A/TPX2/RACGAP1/AURKA/AURKB/BIRC5/KIF23/TTK/CENPA/PSRC1/STIL/KIF11/SPC25
regulation of cell division	18	9.4569e-08	3.71828e-05	KIF20A/PRC1/FGF9/MYC/PTN/RACGAP1/AURKA/AURKB/FGFR2/KIF23/NAP1L2/ORC6/ECT2/VEGFA/BLM/MDK/FGF1/KIF18B
mitotic spindle organization	15	1.6239e-07	5.85281e-05	CDC20/PRC1/CCNB1/KIF4A/TPX2/RACGAP1/AURKA/AURKB/BIRC5/KIF23/TTK/PSRC1/STIL/KIF11/SPC25
cardiac muscle tissue development	20	8.99136e-07	0.000299136	DSP/FGF9/CCNB1/FHL2/TGFBR3/TNNT2/GREM1/TPM1/CDK1/COL11A1/FGFR2/SAV1/WT1/CHD7/TENM4/ALDH1A2/HEY2/VEGFA/PAK1/SGCB
muscle tissue development	28	1.03447e-06	0.000319579	DSP/FGF9/CAV1/CCNB1/FHL2/TGFBR3/TNNT2/TCF21/GREM1/TPM1/CDK1/CAV2/COL11A1/FGFR2/SOX9/SAV1/WT1/CENPF/CHD7/FLNB/TENM4/ALDH1A2/HEY2/VEGFA/PAK1/HDAC9/RYR1/SGCB
striated muscle tissue development	27	1.39998e-06	0.000403662	DSP/FGF9/CAV1/CCNB1/FHL2/TGFBR3/TNNT2/TCF21/GREM1/TPM1/CDK1/CAV2/COL11A1/FGFR2/SAV1/WT1/CENPF/CHD7/FLNB/TENM4/ALDH1A2/HEY2/VEGFA/PAK1/HDAC9/RYR1/SGCB
DNA conformation change	23	1.58135e-06	0.000427458	CCNB1/NUSAP1/TOP2A/NCAPG/GINS2/GINS1/CENPM/CENPU/CDK1/SOX9/CENPA/TSPYL5/TSPYL1/CENPC/NAP1L2/ASF1B/MCM6/HJURP/BLM/HMGA2/MCM2/CDC45/OIP5
cell cycle G1/S phase transition	23	1.88303e-06	0.000479064	RRM2/TYMS/CCNB1/MYC/EZH2/CDKN3/AURKA/POLE2/CDK1/CDKN1B/INHBA/AIF1/CCNA2/ORC6/CCNA1/MCM6/CCND2/RDX/MCM2/CDC45/CDKN2C/RPS27L/CCNE2
G1/S transition of mitotic cell cycle	22	2.19266e-06	0.000526848	RRM2/TYMS/CCNB1/MYC/EZH2/CDKN3/AURKA/POLE2/CDK1/CDKN1B/INHBA/AIF1/ORC6/CCNA1/MCM6/CCND2/RDX/MCM2/CDC45/CDKN2C/RPS27L/CCNE2
cell-cell junction organization	20	2.84753e-06	0.000648187	DSP/THY1/CDH6/CAV1/CLDN1/S100A10/CLDN3/COL16A1/GREM1/MPP5/EPB41L5/NFASC/CADM1/CDH3/ECT2/VEGFA/THBS1/RDX/TJP1/EFNA5
histone phosphorylation	8	3.16249e-06	0.000683889	CCNB1/AURKA/CDK1/AURKB/CCNA2/JAK2/HMGA2/FMR1
response to decreased oxygen levels	25	4.02367e-06	0.000816476	VCAM1/PLAU/CAV1/CCNB1/MYC/TGFBR3/PTN/CLDN3/CDKN1B/RORA/NDNF/STC2/PDLIM1/CCNA2/HIGD1A/BNIP3L/VEGFA/OXTR/ENO1/NDRG1/THBS1/PAK1/LOXL2/ABCB4/RYR1
spindle organization	17	4.15317e-06	0.000816476	CDC20/PRC1/CCNB1/KIF4A/TPX2/RACGAP1/AURKA/AURKB/TUBB/BIRC5/KIF23/TTK/PSRC1/STIL/MYH9/KIF11/SPC25
cell cycle checkpoint	19	4.69177e-06	0.000882256	DTL/CCNB1/TOP2A/ZWINT/AURKA/TRIP13/CDK1/BUB1B/AURKB/CDKN1B/TTK/CENPF/DONSON/NDRG1/BLM/HMGA2/CDC45/FANCI/RPS27L
mitotic cell cycle checkpoint	16	4.94517e-06	0.000891161	CCNB1/TOP2A/ZWINT/AURKA/TRIP13/CDK1/BUB1B/AURKB/CDKN1B/TTK/CENPF/DONSON/BLM/HMGA2/FANCI/RPS27L
regulation of cell junction assembly	11	5.84332e-06	0.000968192	THY1/CAV1/CLDN1/S100A10/COL16A1/GREM1/EPB41L5/VEGFA/THBS1/TJP1/EFNA5
DNA packaging	18	5.92713e-06	0.000968192	CCNB1/NUSAP1/TOP2A/NCAPG/CENPM/CENPU/CDK1/SOX9/CENPA/TSPYL5/TSPYL1/CENPC/NAP1L2/ASF1B/HJURP/HMGA2/MCM2/OIP5
response to gonadotropin	7	6.04421e-06	0.000968192	CTSV/TGFBR3/INHBA/WT1/CCNA2/PAX8/EFNA5
mitotic spindle elongation	5	6.88521e-06	0.00106352	PRC1/KIF4A/RACGAP1/AURKB/KIF23
muscle cell proliferation	18	7.23547e-06	0.00107908	IGFBP3/FGF9/PDE1A/CCNB1/TGFBR3/IL18/TPM1/CDK1/CDKN1B/FGFR2/SAV1/AIF1/TENM4/HEY2/JAK2/THBS1/PAK1/MFN2
sister chromatid cohesion	14	7.60668e-06	0.00109663	CDC20/ZWINT/CENPM/CENPU/BUB1B/AURKB/BIRC5/CENPF/CENPA/CENPC/CLIP1/SPC25/CDCA8/KIF2C
regulation of chromosome segregation	12	8.20869e-06	0.00114525	UBE2C/DLGAP5/PTTG1/CCNB1/RACGAP1/TRIP13/BUB1B/AURKB/TTK/CENPF/ECT2/KIF2C
response to hypoxia	24	8.49303e-06	0.00114789	VCAM1/PLAU/CAV1/CCNB1/MYC/TGFBR3/PTN/CLDN3/CDKN1B/RORA/NDNF/STC2/PDLIM1/CCNA2/HIGD1A/BNIP3L/VEGFA/ENO1/NDRG1/THBS1/PAK1/LOXL2/ABCB4/RYR1
positive regulation of cell junction assembly	7	9.74777e-06	0.00127755	THY1/CAV1/CLDN1/S100A10/COL16A1/EPB41L5/VEGFA
spindle elongation	5	1.09564e-05	0.00139372	PRC1/KIF4A/RACGAP1/AURKB/KIF23
regulation of adherens junction organization	9	1.18724e-05	0.00146708	THY1/S100A10/COL16A1/GREM1/EPB41L5/VEGFA/THBS1/RDX/EFNA5
response to oxygen levels	25	1.25522e-05	0.00150801	VCAM1/PLAU/CAV1/CCNB1/MYC/TGFBR3/PTN/CLDN3/CDKN1B/RORA/NDNF/STC2/PDLIM1/CCNA2/HIGD1A/BNIP3L/VEGFA/OXTR/ENO1/NDRG1/THBS1/PAK1/LOXL2/ABCB4/RYR1
cell junction organization	20	1.8677e-05	0.00212584	DSP/THY1/CDH6/CAV1/CLDN1/S100A10/CLDN3/COL16A1/GREM1/MPP5/EPB41L5/NFASC/CADM1/CDH3/ECT2/VEGFA/THBS1/RDX/TJP1/EFNA5
spindle checkpoint	7	1.86779e-05	0.00212584	CCNB1/TRIP13/BUB1B/AURKB/TTK/CENPF/NDRG1
adherens junction organization	13	2.36474e-05	0.00262029	DSP/THY1/CDH6/S100A10/COL16A1/GREM1/EPB41L5/CADM1/CDH3/VEGFA/THBS1/RDX/EFNA5
ventricular cardiac muscle tissue morphogenesis	8	2.42339e-05	0.00262029	DSP/TGFBR3/TNNT2/TPM1/COL11A1/FGFR2/CHD7/HEY2
regulation of mitotic cell cycle phase transition	26	2.55167e-05	0.00269171	UBE2C/DLGAP5/DTL/CCNB1/EZH2/TPX2/HMMR/AURKA/TRIP13/CDK1/BUB1B/AURKB/TUBB/CDKN1B/TTK/CENPF/AIF1/DONSON/CCND2/BLM/RDX/HMGA2/CDC45/FANCI/CDKN2C/RPS27L
response to transforming growth factor beta	18	2.78843e-05	0.00287142	MXRA5/CAV1/LTBP2/CLDN1/TGFBR3/CAV2/NLK/FGFR2/SOX9/EPB41L5/TWSG1/FYN/YES1/NREP/THBS1/CHST11/ZNF451/SMAD5
muscle organ development	25	2.982e-05	0.00299934	TAGLN/DSP/FGF9/CAV1/CCNB1/TGFBR3/TNNT2/TCF21/GREM1/TPM1/CDK1/LIF/CAV2/COL11A1/FGFR2/SAV1/WT1/CENPF/CHD7/FLNB/HEY2/PAK1/HDAC9/RYR1/SGCB
cytoskeleton-dependent cytokinesis	10	3.62377e-05	0.003562	KIF20A/NUSAP1/CEP55/KIF4A/RACGAP1/AURKB/KIF23/CENPA/ECT2/CKAP2
nuclear DNA replication	8	3.82731e-05	0.00367847	DACH1/GINS2/GINS1/POLE2/DONSON/RFC1/CDC45/SLBP
mitotic cytokinesis	9	4.51468e-05	0.00424478	KIF20A/NUSAP1/CEP55/KIF4A/RACGAP1/KIF23/CENPA/ECT2/CKAP2
positive regulation of developmental growth	15	4.78629e-05	0.0044044	FGF9/TNFRSF12A/CCNB1/TGFBR3/CDK1/FGFR2/WT1/CHD7/SEMA5A/HEY2/VEGFA/RASAL1/PAK1/GOLGA4/EFNA5
positive regulation of cell division	10	4.97963e-05	0.00448685	FGF9/PTN/RACGAP1/AURKB/FGFR2/KIF23/ECT2/VEGFA/MDK/FGF1
cell junction assembly	17	5.47527e-05	0.0046881	THY1/CDH6/CAV1/CLDN1/S100A10/CLDN3/COL16A1/GREM1/MPP5/EPB41L5/NFASC/CDH3/ECT2/VEGFA/THBS1/TJP1/EFNA5
positive regulation of kidney development	7	5.67951e-05	0.0046881	MYC/GREM1/LIF/SOX9/WT1/PAX8/VEGFA
ventricular cardiac muscle tissue development	8	5.85335e-05	0.0046881	DSP/TGFBR3/TNNT2/TPM1/COL11A1/FGFR2/CHD7/HEY2
regulation of mitotic sister chromatid separation	8	5.85335e-05	0.0046881	UBE2C/DLGAP5/PTTG1/CCNB1/TRIP13/BUB1B/TTK/CENPF
regulation of focal adhesion assembly	8	5.85335e-05	0.0046881	THY1/S100A10/COL16A1/GREM1/EPB41L5/VEGFA/THBS1/EFNA5
regulation of cell-substrate junction assembly	8	5.85335e-05	0.0046881	THY1/S100A10/COL16A1/GREM1/EPB41L5/VEGFA/THBS1/EFNA5
cellular response to gonadotropin stimulus	5	6.56958e-05	0.00510317	INHBA/WT1/CCNA2/PAX8/EFNA5
cell-substrate adhesion	21	6.60757e-05	0.00510317	NID2/TNFRSF12A/VCAM1/VWF/PLAU/THY1/ECM2/BST1/S100A10/PTN/COL16A1/GREM1/TYRO3/EPB41L5/JAG1/NDNF/JAK2/VEGFA/THBS1/THBS3/EFNA5
regulation of nuclear division	15	6.99916e-05	0.00531077	CDC20/UBE2C/DLGAP5/PTTG1/CCNB1/NUSAP1/AURKA/TRIP13/LIF/CAV2/BUB1B/CDKN1B/TTK/CENPF/KIF11
regulation of cyclin-dependent protein serine/threonine kinase activity	10	7.44195e-05	0.00533239	CKS2/CCNB1/CDKN3/CDKN1B/PSRC1/KAT2B/CCND2/BLM/CDKN2C/CCNE2
mitotic spindle midzone assembly	4	7.48075e-05	0.00533239	KIF4A/RACGAP1/AURKB/KIF23
regulation of cell-matrix adhesion	11	7.61332e-05	0.00533239	PLAU/THY1/BST1/S100A10/COL16A1/GREM1/EPB41L5/JAG1/VEGFA/THBS1/EFNA5
cellular response to transforming growth factor beta stimulus	17	7.61559e-05	0.00533239	CAV1/LTBP2/CLDN1/TGFBR3/CAV2/NLK/FGFR2/SOX9/EPB41L5/TWSG1/FYN/YES1/NREP/THBS1/CHST11/ZNF451/SMAD5
mitotic sister chromatid separation	8	7.64665e-05	0.00533239	UBE2C/DLGAP5/PTTG1/CCNB1/TRIP13/BUB1B/TTK/CENPF
protein-DNA complex assembly	18	7.76742e-05	0.00533239	DACH1/CENPM/CENPU/SOX9/CENPF/CENPA/GTF2A2/TSPYL5/TSPYL1/CENPC/NAP1L2/ASF1B/HEY2/HJURP/MCM2/CDC45/OIP5/CAND1
regeneration	15	7.91365e-05	0.0053479	NNMT/IGFBP1/TYMS/ANXA3/THY1/CCNB1/EZH2/CLDN1/TGFBR3/NEFL/AURKA/CDK1/CCNA2/JAK2/NREP
cell growth	27	8.66994e-05	0.00576884	IGFBP1/IGFBP3/TNFRSF12A/PLCE1/AURKA/GREM1/CDKN1B/SOX9/EPB41L5/INHBA/WT1/SEMA5A/PSRC1/DGKD/CRIM1/KRT17/SMARCA2/VEGFA/ENO1/RASAL1/PAK1/CHPT1/GOLGA4/CDKN2C/APBB2/CDKN2AIP/EFNA5
cardiac ventricle morphogenesis	9	8.96911e-05	0.00578976	DSP/TGFBR3/TNNT2/TPM1/COL11A1/FGFR2/JAG1/CHD7/HEY2
positive regulation of mitotic cell cycle phase transition	9	8.96911e-05	0.00578976	UBE2C/DLGAP5/DTL/CCNB1/CDK1/AIF1/CCND2/RDX/CDC45
DNA replication initiation	7	9.19626e-05	0.00584909	GINS2/POLE2/ORC6/MCM6/MCM2/CDC45/CCNE2
striated muscle cell differentiation	19	9.35399e-05	0.00586319	KRT19/CCNB1/FHL2/EZH2/TNNT2/GREM1/TPM1/CDK1/CAV2/BHLHE41/MYOF/WT1/HEY2/VEGFA/MYH9/PAK1/HDAC9/RYR1/SGCB
regulation of cell cycle phase transition	26	9.68449e-05	0.00593099	UBE2C/DLGAP5/DTL/CCNB1/EZH2/TPX2/HMMR/AURKA/TRIP13/CDK1/BUB1B/AURKB/TUBB/CDKN1B/TTK/CENPF/AIF1/DONSON/CCND2/BLM/RDX/HMGA2/CDC45/FANCI/CDKN2C/RPS27L
renal system development	19	9.80576e-05	0.00593099	CA2/MYC/CEP55/PLCE1/FSTL3/TCF21/GREM1/LIF/FGFR2/SOX9/JAG1/WT1/CENPF/ALDH1A2/PAX8/VEGFA/FGF1/MME/SMAD5
regulation of chromosome separation	8	9.87356e-05	0.00593099	UBE2C/DLGAP5/PTTG1/CCNB1/TRIP13/BUB1B/TTK/CENPF
protein autophosphorylation	17	0.000104611	0.00617484	MELK/THY1/CAV1/AURKA/GREM1/NLK/AURKB/TYRO3/FGFR2/SYK/TTK/FYN/YES1/JAK2/GRK5/VEGFA/PAK1
regulation of cell-substrate adhesion	15	0.000106708	0.00617484	PLAU/THY1/ECM2/BST1/S100A10/PTN/COL16A1/GREM1/EPB41L5/JAG1/NDNF/JAK2/VEGFA/THBS1/EFNA5
nephron tubule development	10	0.000108691	0.00617484	MYC/TCF21/GREM1/LIF/SOX9/JAG1/WT1/PAX8/VEGFA/FGF1
regulation of heart growth	9	0.000110986	0.00617484	FGF9/CCNB1/TGFBR3/CDK1/FGFR2/SAV1/WT1/HEY2/PAK1
nephron epithelium morphogenesis	9	0.000110986	0.00617484	MYC/TCF21/GREM1/LIF/SOX9/WT1/PAX8/VEGFA/FGF1
branching involved in ureteric bud morphogenesis	8	0.000111736	0.00617484	MYC/TCF21/GREM1/SOX9/WT1/PAX8/VEGFA/FGF1
protein-DNA complex subunit organization	19	0.000112789	0.00617484	MYC/DACH1/CENPM/CENPU/SOX9/CENPF/CENPA/GTF2A2/TSPYL5/TSPYL1/CENPC/NAP1L2/ASF1B/HEY2/HJURP/MCM2/CDC45/OIP5/CAND1
positive regulation of growth	18	0.0001156	0.0062496	IGFBP1/FGF9/TNFRSF12A/CCNB1/TGFBR3/CDK1/FGFR2/WT1/CHD7/SEMA5A/HEY2/KRT17/VEGFA/RASAL1/PAK1/GOLGA4/CDKN2AIP/EFNA5
regulation of cyclin-dependent protein kinase activity	10	0.000119089	0.00635874	CKS2/CCNB1/CDKN3/CDKN1B/PSRC1/KAT2B/CCND2/BLM/CDKN2C/CCNE2
DNA-dependent DNA replication	13	0.000121857	0.0064237	DACH1/GINS2/GINS1/POLE2/ORC6/DONSON/MCM6/BLM/MCM2/RFC1/CDC45/SLBP/CCNE2
cytokinesis	14	0.000123276	0.0064237	KIF20A/PRC1/NUSAP1/CEP55/KIF4A/RACGAP1/AURKA/AURKB/KIF23/CENPA/ECT2/MYH9/PAK1/CKAP2
cell cycle DNA replication	8	0.000126119	0.00649363	DACH1/GINS2/GINS1/POLE2/DONSON/RFC1/CDC45/SLBP
renal tubule development	10	0.000130314	0.00662645	MYC/TCF21/GREM1/LIF/SOX9/JAG1/WT1/PAX8/VEGFA/FGF1
regulation of chromosome organization	20	0.000134661	0.00662645	UBE2C/DLGAP5/PTTG1/CCNB1/MYC/TOP2A/TRIP13/HMBOX1/LIF/BUB1B/AURKB/TTK/CENPF/NAP1L2/VEGFA/CCT2/CDC45/ZNF451/FMR1/BCOR
striated muscle cell proliferation	9	0.000136359	0.00662645	FGF9/CCNB1/TGFBR3/CDK1/FGFR2/SAV1/TENM4/HEY2/JAK2
animal organ regeneration	9	0.000136359	0.00662645	NNMT/TYMS/ANXA3/EZH2/CLDN1/TGFBR3/AURKA/CDK1/CCNA2
nephron morphogenesis	9	0.000136359	0.00662645	MYC/TCF21/GREM1/LIF/SOX9/WT1/PAX8/VEGFA/FGF1
kidney development	18	0.000140059	0.00673059	CA2/MYC/PLCE1/FSTL3/TCF21/GREM1/LIF/FGFR2/SOX9/JAG1/WT1/CENPF/ALDH1A2/PAX8/VEGFA/FGF1/MME/SMAD5
cellular response to platelet-derived growth factor stimulus	5	0.000146557	0.0069655	PTN/CCNA2/FYN/YES1/RDX
attachment of spindle microtubules to kinetochore	6	0.000156048	0.00729396	CCNB1/RACGAP1/AURKB/CENPC/ECT2/KIF2C
heart morphogenesis	17	0.000156841	0.00729396	DSP/FHL2/TGFBR3/TNNT2/TPM1/COL11A1/FGFR2/SOX9/SAV1/JAG1/CHD7/STIL/ALDH1A2/HEY2/COL5A1/VEGFA/RYR1
urogenital system development	20	0.000166705	0.00740462	CA2/MYC/CEP55/PLCE1/FSTL3/TCF21/GREM1/LIF/CDKN1B/FGFR2/SOX9/JAG1/WT1/CENPF/ALDH1A2/PAX8/VEGFA/FGF1/MME/SMAD5
muscle cell differentiation	22	0.000167468	0.00740462	KRT19/CCNB1/FHL2/EZH2/TNNT2/GREM1/TPM1/CDK1/CAV2/BHLHE41/FGFR2/SOX9/RORA/MYOF/WT1/HEY2/VEGFA/MYH9/PAK1/HDAC9/RYR1/SGCB
histone-serine phosphorylation	4	0.000169374	0.00740462	CCNB1/AURKA/AURKB/HMGA2
spindle midzone assembly	4	0.000169374	0.00740462	KIF4A/RACGAP1/AURKB/KIF23
ventricular cardiac muscle cell development	4	0.000169374	0.00740462	CCNB1/FHL2/CDK1/HEY2
ureteric bud development	10	0.000169493	0.00740462	MYC/TCF21/GREM1/FGFR2/SOX9/WT1/PAX8/VEGFA/FGF1/SMAD5
chromosome separation	9	0.000183379	0.00757893	UBE2C/DLGAP5/PTTG1/CCNB1/TOP2A/TRIP13/BUB1B/TTK/CENPF
mesonephric epithelium development	10	0.000184576	0.00757893	MYC/TCF21/GREM1/FGFR2/SOX9/WT1/PAX8/VEGFA/FGF1/SMAD5
mesonephric tubule development	10	0.000184576	0.00757893	MYC/TCF21/GREM1/FGFR2/SOX9/WT1/PAX8/VEGFA/FGF1/SMAD5
chromosome condensation	6	0.000185484	0.00757893	CCNB1/NUSAP1/TOP2A/NCAPG/CDK1/HMGA2
response to platelet-derived growth factor	5	0.000185749	0.00757893	PTN/CCNA2/FYN/YES1/RDX
positive regulation of mesonephros development	5	0.000185749	0.00757893	GREM1/SOX9/WT1/PAX8/VEGFA
protein localization to chromosome, centromeric region	5	0.000185749	0.00757893	CDK1/BUB1B/AURKB/TTK/CENPA
regulation of mitotic metaphase/anaphase transition	7	0.000188493	0.007619	UBE2C/DLGAP5/CCNB1/TRIP13/BUB1B/TTK/CENPF
cardiac muscle cell proliferation	8	0.000199798	0.00792778	FGF9/CCNB1/TGFBR3/CDK1/FGFR2/SAV1/TENM4/HEY2
ureteric bud morphogenesis	8	0.000199798	0.00792778	MYC/TCF21/GREM1/SOX9/WT1/PAX8/VEGFA/FGF1
regulation of cell growth	23	0.000205228	0.00806919	IGFBP1/IGFBP3/TNFRSF12A/PLCE1/GREM1/CDKN1B/INHBA/WT1/SEMA5A/PSRC1/CRIM1/KRT17/SMARCA2/VEGFA/ENO1/RASAL1/PAK1/CHPT1/GOLGA4/CDKN2C/APBB2/CDKN2AIP/EFNA5
positive regulation of heart growth	7	0.000215187	0.0082392	FGF9/CCNB1/TGFBR3/CDK1/FGFR2/WT1/HEY2
regulation of metaphase/anaphase transition of cell cycle	7	0.000215187	0.0082392	UBE2C/DLGAP5/CCNB1/TRIP13/BUB1B/TTK/CENPF
negative regulation of mitotic sister chromatid separation	6	0.000219134	0.0082392	PTTG1/CCNB1/TRIP13/BUB1B/TTK/CENPF
G2/M transition of mitotic cell cycle	17	0.000219962	0.0082392	MELK/CCNB2/DTL/CCNB1/TPX2/HMMR/AURKA/FOXM1/CDK1/AURKB/TUBB/CENPF/CCNA2/DONSON/BLM/HMGA2/FANCI
cardiac cell development	9	0.000221673	0.0082392	CCNB1/FHL2/TGFBR3/CDK1/JAG1/HEY2/VEGFA/PAK1/SGCB
regulation of mitotic sister chromatid segregation	8	0.000222887	0.0082392	UBE2C/DLGAP5/PTTG1/CCNB1/TRIP13/BUB1B/TTK/CENPF
mesonephric tubule morphogenesis	8	0.000222887	0.0082392	MYC/TCF21/GREM1/SOX9/WT1/PAX8/VEGFA/FGF1
kidney epithelium development	12	0.000229798	0.00830875	MYC/TCF21/GREM1/LIF/FGFR2/SOX9/JAG1/WT1/PAX8/VEGFA/FGF1/SMAD5
regulation of reproductive process	12	0.000229798	0.00830875	CDC20/TIMP1/AURKA/CDK1/LIF/CDKN1B/FGFR2/SOX9/INHBA/TTK/WT1/OXTR
regulation of mitotic nuclear division	13	0.000231139	0.00830875	UBE2C/DLGAP5/PTTG1/CCNB1/NUSAP1/AURKA/TRIP13/CAV2/BUB1B/CDKN1B/TTK/CENPF/KIF11
mitotic G2 DNA damage checkpoint	5	0.000232453	0.00830875	CDK1/DONSON/BLM/HMGA2/FANCI
heart growth	10	0.000236763	0.00839344	FGF9/CCNB1/TGFBR3/CDK1/FGFR2/SAV1/WT1/TENM4/HEY2/PAK1
striated muscle cell development	13	0.000245661	0.00863029	KRT19/CCNB1/FHL2/TNNT2/TPM1/CDK1/CAV2/HEY2/VEGFA/PAK1/HDAC9/RYR1/SGCB
cardiac ventricle development	11	0.000249382	0.00863029	DSP/TGFBR3/TNNT2/TPM1/COL11A1/FGFR2/SAV1/JAG1/CHD7/PAX8/HEY2
positive regulation of cell cycle process	18	0.00025371	0.00863029	UBE2C/DLGAP5/FAP/DTL/CCNB1/NUSAP1/RACGAP1/AURKA/CDK1/AURKB/CDKN1B/KIF23/AIF1/ECT2/CCND2/RDX/HMGA2/CDC45
mesonephros development	10	0.000256694	0.00863029	MYC/TCF21/GREM1/FGFR2/SOX9/WT1/PAX8/VEGFA/FGF1/SMAD5
regulation of mesenchymal cell proliferation	6	0.000257412	0.00863029	FGF9/MYC/PTN/FGFR2/SOX9/VEGFA
positive regulation of cardiac muscle cell proliferation	6	0.000257412	0.00863029	FGF9/CCNB1/TGFBR3/CDK1/FGFR2/HEY2
negative regulation of chromosome separation	6	0.000257412	0.00863029	PTTG1/CCNB1/TRIP13/BUB1B/TTK/CENPF
gland development	24	0.000261433	0.00869767	TYMS/CCNB2/CAV1/EZH2/CLDN1/TGFBR3/PTN/FSTL3/TCF21/AURKA/ARHGAP5/ELF3/CDKN1B/FGFR2/SOX9/WT1/TWSG1/ALDH1A2/PAX8/JAK2/VEGFA/OXTR/MDK/ABCB4
mitotic spindle assembly	8	0.000275639	0.00903083	CDC20/KIF4A/TPX2/RACGAP1/AURKB/BIRC5/KIF23/KIF11
chromatin assembly	13	0.000277058	0.00903083	CENPM/CENPU/SOX9/CENPA/TSPYL5/TSPYL1/CENPC/NAP1L2/ASF1B/HJURP/HMGA2/MCM2/OIP5
metaphase/anaphase transition of mitotic cell cycle	7	0.000277711	0.00903083	UBE2C/DLGAP5/CCNB1/TRIP13/BUB1B/TTK/CENPF
regulation of smooth muscle cell proliferation	12	0.000279846	0.00903234	IGFBP3/FGF9/PDE1A/IL18/TPM1/CDKN1B/FGFR2/AIF1/JAK2/THBS1/PAK1/MFN2
cell-matrix adhesion	15	0.000286813	0.00907854	NID2/VCAM1/PLAU/THY1/ECM2/BST1/S100A10/COL16A1/GREM1/EPB41L5/JAG1/VEGFA/THBS1/THBS3/EFNA5
positive regulation of receptor internalization	5	0.000287574	0.00907854	PLCG2/GREM1/SYK/VEGFA/FMR1
positive regulation of focal adhesion assembly	5	0.000287574	0.00907854	THY1/S100A10/COL16A1/EPB41L5/VEGFA
collagen catabolic process	8	0.000305606	0.00950898	MMP7/FAP/ADAMTS3/COL11A1/COL5A1/MMP10/COL4A5/MMP3
cardiac muscle tissue morphogenesis	8	0.000305606	0.00950898	DSP/TGFBR3/TNNT2/TPM1/COL11A1/FGFR2/CHD7/HEY2
cardiac chamber morphogenesis	11	0.000308762	0.00953854	DSP/FHL2/TGFBR3/TNNT2/TPM1/COL11A1/FGFR2/SAV1/JAG1/CHD7/HEY2
metaphase/anaphase transition of cell cycle	7	0.000314028	0.00963242	UBE2C/DLGAP5/CCNB1/TRIP13/BUB1B/TTK/CENPF
regulation of organ growth	10	0.000325103	0.00988394	FGF9/CCNB1/TGFBR3/CDK1/FGFR2/SAV1/WT1/HEY2/WWC2/PAK1
positive regulation of metanephros development	4	0.000329018	0.00988394	MYC/LIF/WT1/PAX8
meiotic cell cycle process	14	0.000329084	0.00988394	CDC20/PTTG1/CKS2/TOP2A/AURKA/TRIP13/LIF/BUB1B/MYBL1/TTK/CENPC/CCNA1/MYH9/CCNE2
regulation of cardiac muscle tissue growth	8	0.00033818	0.00994352	FGF9/CCNB1/TGFBR3/CDK1/FGFR2/SAV1/HEY2/PAK1
nucleosome assembly	12	0.000338859	0.00994352	CENPM/CENPU/SOX9/CENPA/TSPYL5/TSPYL1/CENPC/NAP1L2/ASF1B/HJURP/MCM2/OIP5
smooth muscle cell proliferation	12	0.000338859	0.00994352	IGFBP3/FGF9/PDE1A/IL18/TPM1/CDKN1B/FGFR2/AIF1/JAK2/THBS1/PAK1/MFN2
response to metal ion	20	0.00034448	0.00994352	VCAM1/TNFRSF11B/ALOX5AP/CAV1/CCNB1/CA2/CLDN1/TNNT2/FSTL3/CDK1/CDKN1B/NQO1/ECT2/ITPR3/NDRG1/RASAL1/THBS1/LOXL2/ABCB4/RYR1
muscle organ morphogenesis	9	0.00034726	0.00994352	DSP/TGFBR3/TNNT2/TPM1/LIF/COL11A1/FGFR2/CHD7/HEY2
positive regulation of cell cycle phase transition	9	0.00034726	0.00994352	UBE2C/DLGAP5/DTL/CCNB1/CDK1/AIF1/CCND2/RDX/CDC45
negative regulation of mitotic sister chromatid segregation	6	0.000349615	0.00994352	PTTG1/CCNB1/TRIP13/BUB1B/TTK/CENPF
DNA replication-independent nucleosome assembly	7	0.000354058	0.00994352	CENPM/CENPU/CENPA/CENPC/ASF1B/HJURP/OIP5
centromere complex assembly	7	0.000354058	0.00994352	CENPM/CENPU/CENPF/CENPA/CENPC/HJURP/OIP5
peptidyl-tyrosine autophosphorylation	7	0.000354058	0.00994352	CAV1/GREM1/SYK/FYN/YES1/JAK2/VEGFA

## Sheet: GO.MF of magenta module
GO.MF of magenta module
Description	Gene Count	pvalue	BH-corrected pvalue	geneID
glycosaminoglycan binding	24	7.30777e-10	5.02774e-07	MMP7/CFH/FGF9/CXCL6/VCAN/ADAMTS3/LTBP2/TGFBR3/ECM2/PTN/HMMR/DPYSL3/FGFR2/ADGRG1/NDNF/SEMA5A/PCOLCE2/COL5A1/VEGFA/THBS1/MDK/FGF1/THBS3/REG1A
heparin binding	19	1.30038e-08	4.47331e-06	MMP7/CFH/FGF9/CXCL6/ADAMTS3/LTBP2/TGFBR3/ECM2/PTN/FGFR2/ADGRG1/NDNF/PCOLCE2/COL5A1/VEGFA/THBS1/MDK/FGF1/THBS3
sulfur compound binding	23	2.08496e-08	4.78152e-06	MMP7/CFH/FGF9/CXCL6/ADAMTS3/LTBP2/TGFBR3/ECM2/PTN/GPC4/DPYSL3/FGFR2/ADGRG1/NDNF/GAL3ST4/SEMA5A/PCOLCE2/COL5A1/VEGFA/THBS1/MDK/FGF1/THBS3
cell adhesion molecule binding	31	1.68156e-06	0.000289228	CAPG/DSP/VCAM1/VWF/TSPAN8/CCNB2/FAP/THY1/CDH6/PFKP/ECM2/COL16A1/MFGE8/GYPC/SYK/TES/CADM1/CDH3/PDLIM1/FLNB/TENM4/COL5A1/MYH9/ENO1/NDRG1/THBS1/FGF1/RDX/TJP1/ABI1/KTN1
structural constituent of cytoskeleton	13	2.31922e-06	0.000319125	KRT19/DSP/NEFM/NEFL/TPM1/TUBB/TUBB6/EPB41L5/TUBA1C/TUBA1B/ADD3/KRT17/TUBB3
histone kinase activity	6	3.1467e-06	0.000360821	MELK/CCNB1/AURKA/CDK1/AURKB/JAK2
integrin binding	12	3.5212e-05	0.0034225	VCAM1/VWF/TSPAN8/FAP/THY1/ECM2/COL16A1/MFGE8/SYK/COL5A1/THBS1/FGF1
microtubule binding	19	3.97965e-05	0.0034225	KIF20A/PRC1/NUSAP1/DNM1/KIF4A/RACGAP1/NEFM/BIRC5/KIF23/MYO1D/PSRC1/CLIP1/MYH9/KIF15/KIF11/NDRG1/KIF18B/FMR1/KIF2C
tubulin binding	22	6.49731e-05	0.00496683	KIF20A/PRC1/ARL4C/NUSAP1/DNM1/KIF4A/RACGAP1/NEFM/BIRC5/TPPP3/KIF23/MYO1D/PSRC1/FYN/CLIP1/MYH9/KIF15/KIF11/NDRG1/KIF18B/FMR1/KIF2C
growth factor binding	12	0.000113591	0.00781509	IGFBP1/IGFBP3/LTBP2/TGFBR3/RHBDF2/PTN/FGFR2/LIFR/TWSG1/CRIM1/COL5A1/THBS1
cyclin-dependent protein serine/threonine kinase regulator activity	6	0.000137178	0.00857988	CKS2/CCNB1/CDKN1B/KAT2B/CDKN2C/CCNE2

[truncated: 2 more sheets: GO.CC of magenta module, KEGG of magenta module]
